# Supplementary material for: Construction and Analysis of Human Diseases and Metabolites Network
Source: Front Bioeng Biotechnol. 2020 Apr 30;8:398. doi: 10.3389/fbioe.2020.00398 (PMC7203444; doi:10.3389/fbioe.2020.00398)
Supplement: TABLE S1 — Detail of the HDMN, including disease classification, KEGG ID and drug bank ID, etc. [file Table_1.XLSX]

## Sheet: Sheet1
metabolite	diseases	DisClass	biospecimen	HMDB ID	drug bank ID	KEGG ID	pathClass	pubchem ID
17-Hydroxyprogesterone	11-beta-Hydroxylase deficiency	Endocrine	Blood	HMDB0000374	NULL	C01176	Lipid metabolism	6238
21-Deoxycortisol	11-beta-Hydroxylase deficiency	Endocrine	Blood	HMDB0004030	NULL	C05497	Lipid metabolism	222803
Androstenedione	11-beta-Hydroxylase deficiency	Endocrine	Blood	HMDB0000053	DB01536	C00280	Xenobiotics biodegradation and metabolism	6128
Cortexolone	11-beta-Hydroxylase deficiency	Endocrine	Blood	HMDB0000015	NULL	C05488	Lipid metabolism	440707
Dehydroepiandrosterone sulfate	11-beta-Hydroxylase deficiency	Endocrine	Blood	HMDB0001032	DB05804	C04555	Lipid metabolism	12594
Fructosamine	11-beta-Hydroxylase deficiency	Endocrine	Blood	HMDB0002030	NULL	NULL	NULL	20484
Pregnanetriol	11-beta-Hydroxylase deficiency	Endocrine	Urine	HMDB0006070	NULL	NULL	NULL	3032833
Testosterone	11-beta-Hydroxylase deficiency	Endocrine	Blood	HMDB0000234	DB07768	NULL	NULL	10204
Tetrahydrodeoxycortisol	11-beta-Hydroxylase deficiency	Endocrine	Urine	HMDB0005972	NULL	C14594	NULL	65555
Vaccenic acid	11-beta-Hydroxylase deficiency	Endocrine	Blood	HMDB0003231	NULL	C08367	NULL	5281127
2-trans,4-cis-Decadienoylcarnitine	2,4-dienoyl-CoA reductase deficiency	Endocrine	Blood	HMDB0013325	NULL	NULL	NULL	53481669
L-Carnitine	2,4-dienoyl-CoA reductase deficiency	Endocrine	Blood	HMDB0000062	DB00583	C00318	NULL	2724480
L-Lactic acid	2,4-dienoyl-CoA reductase deficiency	Endocrine	Cerebrospinal Fluid (CSF)	HMDB0000190	DB03066	C00256	Carbohydrate metabolism	61503
L-Lysine	2,4-dienoyl-CoA reductase deficiency	Endocrine	Urine	HMDB0000182	DB00123	C00047	Biosynthesis of other secondary metabolites	5962
17-Hydroxyprogesterone	21-Hydroxylase deficiency	Endocrine	Blood	HMDB0000374	NULL	C01176	Lipid metabolism	6238
21-Deoxycortisol	21-Hydroxylase deficiency	Endocrine	Blood	HMDB0004030	NULL	C05497	Lipid metabolism	222803
Androstenedione	21-Hydroxylase deficiency	Endocrine	Blood	HMDB0000053	DB01536	C00280	Xenobiotics biodegradation and metabolism	6128
Creatinine	21-Hydroxylase deficiency	Endocrine	Blood	HMDB0000562	NULL	C00791	Amino acid metabolism	588
Dehydroepiandrosterone	21-Hydroxylase deficiency	Endocrine	Blood	HMDB0000077	NULL	C01227	Lipid metabolism	9860744
D-Glucose	21-Hydroxylase deficiency	Endocrine	Blood	HMDB0000122	DB09341	C00031	Carbohydrate metabolism	5793
Hydrogen carbonate	21-Hydroxylase deficiency	Endocrine	Blood	HMDB0000595	NULL	C01353	Energy metabolism	767
Potassium	21-Hydroxylase deficiency	Endocrine	Blood	HMDB0000586	NULL	C00238	NULL	813
Sodium	21-Hydroxylase deficiency	Endocrine	Blood	HMDB0000588	NULL	C01330	Energy metabolism	923
Testosterone	21-Hydroxylase deficiency	Endocrine	Blood	HMDB0000234	DB07768	NULL	NULL	10204
Oxoadipic acid	2-Aminoadipic aciduria	Metabolic	Urine	HMDB0000225	NULL	C00322	Amino acid metabolism	71
2-Hydroxyadipic acid	2-Ketoadipic acidemia	Metabolic	Urine	HMDB0000321	NULL	C02360	NULL	193530
Aminoadipic acid	2-Ketoadipic acidemia	Metabolic	Blood	HMDB0000510	NULL	C00956	Amino acid metabolism	469
Aminoadipic acid	2-Ketoadipic acidemia	Metabolic	Urine	HMDB0000510	NULL	C00956	Amino acid metabolism	469
Oxoadipic acid	2-Ketoadipic acidemia	Metabolic	Urine	HMDB0000225	NULL	C00322	Amino acid metabolism	71
3-Hydroxybutyric acid	2-Ketoglutarate dehydrogenase complex deficiency	Metabolic	Blood	HMDB0000357	NULL	C01089	Lipid metabolism	441
Acetoacetic acid	2-Ketoglutarate dehydrogenase complex deficiency	Metabolic	Blood	HMDB0000060	DB01762	C00164	Amino acid metabolism	96
Citric acid	2-Ketoglutarate dehydrogenase complex deficiency	Metabolic	Blood	HMDB0000094	DB04272	C00158	Energy metabolism	311
Fumaric acid	2-Ketoglutarate dehydrogenase complex deficiency	Metabolic	Urine	HMDB0000134	NULL	C00122	Amino acid metabolism	444972
Hydrogen carbonate	2-Ketoglutarate dehydrogenase complex deficiency	Metabolic	Blood	HMDB0000595	NULL	C01353	Energy metabolism	767
L-Lactic acid	2-Ketoglutarate dehydrogenase complex deficiency	Metabolic	Blood	HMDB0000190	DB03066	C00256	Carbohydrate metabolism	61503
L-Malic acid	2-Ketoglutarate dehydrogenase complex deficiency	Metabolic	Urine	HMDB0000156	NULL	C00149	Carbohydrate metabolism	222656
Oxoglutaric acid	2-Ketoglutarate dehydrogenase complex deficiency	Metabolic	Blood	HMDB0000208	NULL	C00026	Carbohydrate metabolism	51
Pyruvic acid	2-Ketoglutarate dehydrogenase complex deficiency	Metabolic	Blood	HMDB0000243	DB00119	C00022	Carbohydrate metabolism	1060
Succinic acid	2-Ketoglutarate dehydrogenase complex deficiency	Metabolic	Urine	HMDB0000254	DB00139	C00042	Energy metabolism	1110
2-Methyl-3-hydroxybutyric acid	2-Methyl-3-hydroxybutyryl-CoA dehydrogenase deficiency	Metabolic	Urine	HMDB0000354	NULL	NULL	NULL	160471
D-Glucose	2-Methyl-3-hydroxybutyryl-CoA dehydrogenase deficiency	Metabolic	Blood	HMDB0000122	DB09341	C00031	Carbohydrate metabolism	5793
L-Lactic acid	2-Methyl-3-hydroxybutyryl-CoA dehydrogenase deficiency	Metabolic	Blood	HMDB0000190	DB03066	C00256	Carbohydrate metabolism	61503
Tiglylglycine	2-Methyl-3-hydroxybutyryl-CoA dehydrogenase deficiency	Metabolic	Urine	HMDB0000959	NULL	NULL	NULL	6441567
3-Hydroxybutyric acid	3-Hydroxy-3-methylglutaryl-CoA lyase deficiency	Metabolic	Blood	HMDB0000357	NULL	C01089	Lipid metabolism	441
3-Hydroxyisovaleric acid	3-Hydroxy-3-methylglutaryl-CoA lyase deficiency	Metabolic	Urine	HMDB0000754	NULL	NULL	NULL	69362
3-Hydroxyisovalerylcarnitine	3-Hydroxy-3-methylglutaryl-CoA lyase deficiency	Metabolic	Blood	HMDB0061189	NULL	NULL	NULL	53915061
3-Hydroxymethylglutaric acid	3-Hydroxy-3-methylglutaryl-CoA lyase deficiency	Metabolic	Urine	HMDB0000355	DB04377	C03761	NULL	1662
3-Methylbut-3-enoic acid	3-Hydroxy-3-methylglutaryl-CoA lyase deficiency	Metabolic	Urine	HMDB0170858	NULL	NULL	NULL	417575
3-Methylcrotonylglycine	3-Hydroxy-3-methylglutaryl-CoA lyase deficiency	Metabolic	Urine	HMDB0000459	NULL	NULL	NULL	169485
3-Methylglutaconic acid	3-Hydroxy-3-methylglutaryl-CoA lyase deficiency	Metabolic	Urine	HMDB0000522	NULL	NULL	NULL	1551553
3-Methylglutarylcarnitine	3-Hydroxy-3-methylglutaryl-CoA lyase deficiency	Metabolic	Blood	HMDB0000552	NULL	NULL	NULL	128145
Adipic acid	3-Hydroxy-3-methylglutaryl-CoA lyase deficiency	Metabolic	Urine	HMDB0000448	NULL	C06104	Xenobiotics biodegradation and metabolism	196
Ammonia	3-Hydroxy-3-methylglutaryl-CoA lyase deficiency	Metabolic	Blood	HMDB0000051	NULL	C00014	Nucleotide metabolism	222
Cortisol	3-Hydroxy-3-methylglutaryl-CoA lyase deficiency	Metabolic	Blood	HMDB0000063	DB00741	C00735	Lipid metabolism	5754
D-Glucose	3-Hydroxy-3-methylglutaryl-CoA lyase deficiency	Metabolic	Blood	HMDB0000122	DB09341	C00031	Carbohydrate metabolism	5793
Glutaric acid	3-Hydroxy-3-methylglutaryl-CoA lyase deficiency	Metabolic	Urine	HMDB0000661	DB03553	C00489	Lipid metabolism	743
Hydrogen carbonate	3-Hydroxy-3-methylglutaryl-CoA lyase deficiency	Metabolic	Blood	HMDB0000595	NULL	C01353	Energy metabolism	767
L-Carnitine	3-Hydroxy-3-methylglutaryl-CoA lyase deficiency	Metabolic	Blood	HMDB0000062	DB00583	C00318	NULL	2724480
L-Lactic acid	3-Hydroxy-3-methylglutaryl-CoA lyase deficiency	Metabolic	Blood	HMDB0000190	DB03066	C00256	Carbohydrate metabolism	61503
Methylglutaric acid	3-Hydroxy-3-methylglutaryl-CoA lyase deficiency	Metabolic	Urine	HMDB0000752	NULL	NULL	NULL	12284
Pyruvic acid	3-Hydroxy-3-methylglutaryl-CoA lyase deficiency	Metabolic	Blood	HMDB0000243	DB00119	C00022	Carbohydrate metabolism	1060
Senecioic acid	3-Hydroxy-3-methylglutaryl-CoA lyase deficiency	Metabolic	Urine	HMDB0000509	NULL	NULL	NULL	10931
3-Hydroxybutyric acid	3-Hydroxy-3-Methylglutaryl-CoA Synthase Deficiency	Metabolic	Blood	HMDB0000357	NULL	C01089	Lipid metabolism	441
3-Hydroxycapric acid	3-Hydroxy-3-Methylglutaryl-CoA Synthase Deficiency	Metabolic	Blood	HMDB0002203	NULL	NULL	NULL	26612
3-hydroxyhexanoic acid	3-Hydroxy-3-Methylglutaryl-CoA Synthase Deficiency	Metabolic	Blood	HMDB0061652	NULL	NULL	NULL	151492
3-Hydroxyoctanoic acid	3-Hydroxy-3-Methylglutaryl-CoA Synthase Deficiency	Metabolic	Blood	HMDB0001954	NULL	NULL	NULL	26613
Acetoacetic acid	3-Hydroxy-3-Methylglutaryl-CoA Synthase Deficiency	Metabolic	Blood	HMDB0000060	DB01762	C00164	Amino acid metabolism	96
Adipic acid	3-Hydroxy-3-Methylglutaryl-CoA Synthase Deficiency	Metabolic	Urine	HMDB0000448	NULL	C06104	Xenobiotics biodegradation and metabolism	196
Cholesterol	3-Hydroxy-3-Methylglutaryl-CoA Synthase Deficiency	Metabolic	Blood	HMDB0000067	NULL	C00187	Lipid metabolism	5997
Cortisol	3-Hydroxy-3-Methylglutaryl-CoA Synthase Deficiency	Metabolic	Blood	HMDB0000063	DB00741	C00735	Lipid metabolism	5754
D-Glucose	3-Hydroxy-3-Methylglutaryl-CoA Synthase Deficiency	Metabolic	Blood	HMDB0000122	DB09341	C00031	Carbohydrate metabolism	5793
Ethylmalonic acid	3-Hydroxy-3-Methylglutaryl-CoA Synthase Deficiency	Metabolic	Urine	HMDB0000622	NULL	NULL	NULL	11756
Glutaric acid	3-Hydroxy-3-Methylglutaryl-CoA Synthase Deficiency	Metabolic	Urine	HMDB0000661	DB03553	C00489	Lipid metabolism	743
L-Carnitine	3-Hydroxy-3-Methylglutaryl-CoA Synthase Deficiency	Metabolic	Blood	HMDB0000062	DB00583	C00318	NULL	2724480
L-Lactic acid	3-Hydroxy-3-Methylglutaryl-CoA Synthase Deficiency	Metabolic	Blood	HMDB0000190	DB03066	C00256	Carbohydrate metabolism	61503
Pyruvic acid	3-Hydroxy-3-Methylglutaryl-CoA Synthase Deficiency	Metabolic	Blood	HMDB0000243	DB00119	C00022	Carbohydrate metabolism	1060
Sebacic acid	3-Hydroxy-3-Methylglutaryl-CoA Synthase Deficiency	Metabolic	Urine	HMDB0000792	DB07645	C08277	NULL	5192
Suberic acid	3-Hydroxy-3-Methylglutaryl-CoA Synthase Deficiency	Metabolic	Urine	HMDB0000893	NULL	C08278	NULL	10457
(R)-3-Hydroxybutyric acid	3-Hydroxyacyl-CoA dehydrogenase deficiency	Metabolic	Blood	HMDB0000011	NULL	C01089	Lipid metabolism	92135
2-Hydroxyglutarate	3-Hydroxyacyl-CoA dehydrogenase deficiency	Metabolic	Urine	HMDB0059655	NULL	C02630	Lipid metabolism	43
Ammonia	3-Hydroxyacyl-CoA dehydrogenase deficiency	Metabolic	Blood	HMDB0000051	NULL	C00014	Nucleotide metabolism	222
Cortisol	3-Hydroxyacyl-CoA dehydrogenase deficiency	Metabolic	Blood	HMDB0000063	DB00741	C00735	Lipid metabolism	5754
D-Glucose	3-Hydroxyacyl-CoA dehydrogenase deficiency	Metabolic	Blood	HMDB0000122	DB09341	C00031	Carbohydrate metabolism	5793
Hydroxybutyrylcarnitine	3-Hydroxyacyl-CoA dehydrogenase deficiency	Metabolic	Blood	HMDB0013127	NULL	NULL	NULL	53481699
L-Acetylcarnitine	3-Hydroxyacyl-CoA dehydrogenase deficiency	Metabolic	Blood	HMDB0000201	DB08842	NULL	NULL	7045767
L-Carnitine	3-Hydroxyacyl-CoA dehydrogenase deficiency	Metabolic	Blood	HMDB0000062	DB00583	C00318	NULL	2724480
L-Lactic acid	3-Hydroxyacyl-CoA dehydrogenase deficiency	Metabolic	Blood	HMDB0000190	DB03066	C00256	Carbohydrate metabolism	61503
3-Hydroxyisovaleric acid	3-Methylglutaconic Aciduria type VI	Metabolic	Urine	HMDB0000754	NULL	NULL	NULL	69362
3-Methylglutaconic acid	3-Methylglutaconic Aciduria type VI	Metabolic	Urine	HMDB0000522	NULL	NULL	NULL	1551553
L-Lactic acid	3-Methylglutaconic Aciduria type VI	Metabolic	Urine	HMDB0000190	DB03066	C00256	Carbohydrate metabolism	61503
3-Methylglutaconic acid	3-Methylglutaconic aciduria type VII	Metabolic	Urine	HMDB0000522	NULL	NULL	NULL	1551553
Glycine	3-Phosphoglycerate dehydrogenase deficiency	Metabolic	Blood	HMDB0000123	DB00145	C00037	Metabolism of other amino acids	750
L-Serine	3-Phosphoglycerate dehydrogenase deficiency	Metabolic	Blood	HMDB0000187	DB00133	C00065	Amino acid metabolism	5951
Pyroglutamic acid	5-oxoprolinase deficiency	Metabolic	Urine	HMDB0000267	NULL	C01879	Metabolism of other amino acids	7405
Biopterin	6-Pyruvoyltetrahydropterin synthase deficiency	Metabolic	Urine	HMDB0000468	NULL	C06313	NULL	445040
L-Phenylalanine	6-Pyruvoyltetrahydropterin synthase deficiency	Metabolic	Blood	HMDB0000159	DB00120	C00079	Amino acid metabolism	6140
alpha-Tocopherol	Abetalipoproteinemia	Metabolic	Blood	HMDB0001893	DB00163	C02477	Metabolism of cofactors and vitamins	14985
Cholesterol	Abetalipoproteinemia	Metabolic	Blood	HMDB0000067	NULL	C00187	Lipid metabolism	5997
Glucosylceramide	Abetalipoproteinemia	Metabolic	Blood	HMDB0000140	NULL	C01190	Lipid metabolism	53477677
Copper	Aceruloplasminemia	Metabolic	Blood	HMDB0000657	DB09130	C00070	NULL	27099
Iron	Aceruloplasminemia	Metabolic	Blood	HMDB0015531	NULL	C14818	Metabolism of cofactors and vitamins	27284
Zinc	Acrodermatitis enteropathica	Metabolic	Blood	HMDB0015532	NULL	C00038	NULL	32051
Cortisol	ACTH deficiency, isolated	Endocrine	Blood	HMDB0000063	DB00741	C00735	Lipid metabolism	5754
L-Lactic acid	Acute Infantile Liver Failure	Anatomical entity	Blood	HMDB0000190	DB03066	C00256	Carbohydrate metabolism	61503
5-Aminolevulinic acid	Acute intermittent porphyria	Metabolic	Urine	HMDB0001149	DB00855	C00430	Metabolism of cofactors and vitamins	137
Coproporphyrin I	Acute intermittent porphyria	Metabolic	Urine	HMDB0000643	NULL	C05769	Metabolism of cofactors and vitamins	NULL
Coproporphyrin III	Acute intermittent porphyria	Metabolic	Urine	HMDB0000570	NULL	C05770	Metabolism of cofactors and vitamins	NULL
Heptacarboxylporphyrin I	Acute intermittent porphyria	Metabolic	Urine	HMDB0000737	NULL	NULL	NULL	NULL
Porphobilinogen	Acute intermittent porphyria	Metabolic	Urine	HMDB0000245	NULL	C00931	Metabolism of cofactors and vitamins	1021
Enkephalin L	Acute liver disease	Anatomical entity	Blood	HMDB0001045	NULL	NULL	NULL	461776
Glycocholic acid	Acute liver failure	Anatomical entity	Blood	HMDB0000138	NULL	C01921	Lipid metabolism	23617285
Biotin	Acute Lymphoblastic Leukemia	Cellular proliferation	Cerebrospinal Fluid (CSF)	HMDB0000030	DB00121	C00120	Metabolism of cofactors and vitamins	171548
Thromboxane A2	Acute Lymphoblastic Leukemia	Cellular proliferation	Cerebrospinal Fluid (CSF)	HMDB0001452	NULL	C02198	Lipid metabolism	5280497
Cholesterol	Acute myelogenous leukemia	Hematological	Blood	HMDB0000067	NULL	C00187	Lipid metabolism	5997
D-Glucose	Acute myelogenous leukemia	Hematological	Blood	HMDB0000122	DB09341	C00031	Carbohydrate metabolism	5793
Arsenite	Acute promyelocytic leukemia	Cellular proliferation	Cerebrospinal Fluid (CSF)	HMDB0011620	DB04456	NULL	NULL	545
L-Cystine	Acute seizures	Nervous system disease	Blood	HMDB0000192	DB00138	C00491	Amino acid metabolism	67678
D-Glucose	Addison's Disease	Immunological	Blood	HMDB0000122	DB09341	C00031	Carbohydrate metabolism	5793
Epinephrine	Addison's Disease	Immunological	Blood	HMDB0000068	DB00668	C00788	Amino acid metabolism	5816
1-Methyladenine	Adenosine deaminase deficiency	Immunological	Urine	HMDB0011599	NULL	C02216	NULL	78821
Deoxyadenosine	Adenosine deaminase deficiency	Immunological	Urine	HMDB0000101	NULL	C00559	Nucleotide metabolism	13730
Deoxyadenosine triphosphate	Adenosine deaminase deficiency	Immunological	Urine	HMDB0001532	NULL	C00131	Nucleotide metabolism	15993
Adenosine	Adenosine kinase deficiency	Metabolic	Urine	HMDB0000050	DB00640	C00212	Nucleotide metabolism	60961
L-Methionine	Adenosine kinase deficiency	Metabolic	Blood	HMDB0000696	DB00134	C00073	Biosynthesis of other secondary metabolites	6137
S-Adenosylhomocysteine	Adenosine kinase deficiency	Metabolic	Blood	HMDB0000939	NULL	C00021	Amino acid metabolism	439155
S-Adenosylmethionine	Adenosine kinase deficiency	Metabolic	Blood	HMDB0001185	DB00118	C00019	Amino acid metabolism	16757548
Xanthine	Adenosine kinase deficiency	Metabolic	Urine	HMDB0000292	DB02134	C00385	Nucleotide metabolism	1188
Adenosine	Adenylosuccinate lyase deficiency	Metabolic	Urine	HMDB0000050	DB00640	C00212	Nucleotide metabolism	60961
Deoxyadenosine	Adenylosuccinate lyase deficiency	Metabolic	Urine	HMDB0000101	NULL	C00559	Nucleotide metabolism	13730
Succinyladenosine	Adenylosuccinate lyase deficiency	Metabolic	Urine	HMDB0000912	NULL	NULL	NULL	20849086
17a-Hydroxypregnenolone	Adrenal hyperplasia, congenital, due to 3-beta-hydroxysteroid dehydrogenase 2 deficiency	Metabolic	Blood	HMDB0000363	NULL	C05138	Lipid metabolism	91451
17-Hydroxyprogesterone	Adrenal hyperplasia, congenital, due to 3-beta-hydroxysteroid dehydrogenase 2 deficiency	Metabolic	Blood	HMDB0000374	NULL	C01176	Lipid metabolism	6238
3-Hydroxybutyric acid	Adrenal hyperplasia, congenital, due to 3-beta-hydroxysteroid dehydrogenase 2 deficiency	Metabolic	Blood	HMDB0000357	NULL	C01089	Lipid metabolism	441
Androstenedione	Adrenal hyperplasia, congenital, due to 3-beta-hydroxysteroid dehydrogenase 2 deficiency	Metabolic	Blood	HMDB0000053	DB01536	C00280	Xenobiotics biodegradation and metabolism	6128
Calcidiol	Adrenal hyperplasia, congenital, due to 3-beta-hydroxysteroid dehydrogenase 2 deficiency	Metabolic	Blood	HMDB0003550	DB00146	C01561	Lipid metabolism	5283731
Chloride ion	Adrenal hyperplasia, congenital, due to 3-beta-hydroxysteroid dehydrogenase 2 deficiency	Metabolic	Blood	HMDB0000492	NULL	C00698	NULL	24526
Cortisol	Adrenal hyperplasia, congenital, due to 3-beta-hydroxysteroid dehydrogenase 2 deficiency	Metabolic	Blood	HMDB0000063	NULL	C00735	Lipid metabolism	5754
Dehydroepiandrosterone	Adrenal hyperplasia, congenital, due to 3-beta-hydroxysteroid dehydrogenase 2 deficiency	Metabolic	Blood	HMDB0000077	NULL	C01227	Lipid metabolism	9860744
Dehydroepiandrosterone sulfate	Adrenal hyperplasia, congenital, due to 3-beta-hydroxysteroid dehydrogenase 2 deficiency	Metabolic	Blood	HMDB0001032	DB05804	C04555	Lipid metabolism	12594
D-Glucose	Adrenal hyperplasia, congenital, due to 3-beta-hydroxysteroid dehydrogenase 2 deficiency	Metabolic	Blood	HMDB0000122	DB09341	C00031	Carbohydrate metabolism	5793
Estradiol	Adrenal hyperplasia, congenital, due to 3-beta-hydroxysteroid dehydrogenase 2 deficiency	Metabolic	Blood	HMDB0000151	DB00783	C00951	Lipid metabolism	5757
Liothyronine	Adrenal hyperplasia, congenital, due to 3-beta-hydroxysteroid dehydrogenase 2 deficiency	Metabolic	Blood	HMDB0000265	DB00279	C02465	Amino acid metabolism	5920
Potassium	Adrenal hyperplasia, congenital, due to 3-beta-hydroxysteroid dehydrogenase 2 deficiency	Metabolic	Blood	HMDB0000586	NULL	C00238	NULL	813
Progesterone	Adrenal hyperplasia, congenital, due to 3-beta-hydroxysteroid dehydrogenase 2 deficiency	Metabolic	Blood	HMDB0001830	DB00396	C00410	Lipid metabolism	5994
Sodium	Adrenal hyperplasia, congenital, due to 3-beta-hydroxysteroid dehydrogenase 2 deficiency	Metabolic	Blood	HMDB0000588	NULL	C01330	Energy metabolism	923
Testosterone	Adrenal hyperplasia, congenital, due to 3-beta-hydroxysteroid dehydrogenase 2 deficiency	Metabolic	Blood	HMDB0000234	DB07768	NULL	NULL	10204
Thyroxine	Adrenal hyperplasia, congenital, due to 3-beta-hydroxysteroid dehydrogenase 2 deficiency	Metabolic	Blood	HMDB0000248	DB00451	C01829	Amino acid metabolism	5819
Cortisol	Adrenal hypoplasia	Endocrine	Blood	HMDB0000063	DB00741	C00735	Lipid metabolism	5754
17a-Hydroxypregnenolone	Adrenal insufficiency, congenital, with 46,XY sex reversal, partial or complete	Endocrine	Blood	HMDB0000363	NULL	C05138	Lipid metabolism	91451
17-Hydroxyprogesterone	Adrenal insufficiency, congenital, with 46,XY sex reversal, partial or complete	Endocrine	Blood	HMDB0000374	NULL	C01176	Lipid metabolism	6238
Aldosterone	Adrenal insufficiency, congenital, with 46,XY sex reversal, partial or complete	Endocrine	Blood	HMDB0000037	NULL	C01780	Lipid metabolism	24758425
Androstenedione	Adrenal insufficiency, congenital, with 46,XY sex reversal, partial or complete	Endocrine	Blood	HMDB0000053	DB01536	C00280	Xenobiotics biodegradation and metabolism	6128
Cortisol	Adrenal insufficiency, congenital, with 46,XY sex reversal, partial or complete	Endocrine	Blood	HMDB0000063	DB00741	C00735	Lipid metabolism	5754
Dehydroepiandrosterone	Adrenal insufficiency, congenital, with 46,XY sex reversal, partial or complete	Endocrine	Blood	HMDB0000077	NULL	C01227	Lipid metabolism	9860744
D-Glucose	Adrenal insufficiency, congenital, with 46,XY sex reversal, partial or complete	Endocrine	Blood	HMDB0000122	DB09341	C00031	Carbohydrate metabolism	5793
Dihydrotestosterone	Adrenal insufficiency, congenital, with 46,XY sex reversal, partial or complete	Endocrine	Blood	HMDB0002961	DB02901	C03917	Lipid metabolism	10635
Potassium	Adrenal insufficiency, congenital, with 46,XY sex reversal, partial or complete	Endocrine	Blood	HMDB0000586	NULL	C00238	NULL	813
Pregnenolone	Adrenal insufficiency, congenital, with 46,XY sex reversal, partial or complete	Endocrine	Blood	HMDB0000253	DB02789	C01953	Lipid metabolism	8955
Progesterone	Adrenal insufficiency, congenital, with 46,XY sex reversal, partial or complete	Endocrine	Blood	HMDB0001830	DB00396	C00410	Lipid metabolism	5994
Sodium	Adrenal insufficiency, congenital, with 46,XY sex reversal, partial or complete	Endocrine	Blood	HMDB0000588	NULL	C01330	Energy metabolism	923
Testosterone	Adrenal insufficiency, congenital, with 46,XY sex reversal, partial or complete	Endocrine	Blood	HMDB0000234	DB07768	NULL	NULL	10204
Hexacosanoic acid	Adrenoleukodystrophy	Anatomical entity	Blood	HMDB0002356	NULL	NULL	NULL	10469
L-Pipecolic acid	Adrenoleukodystrophy	Anatomical entity	Blood	HMDB0000716	NULL	C00408	Amino acid metabolism	439227
Phytanic acid	Adrenoleukodystrophy	Anatomical entity	Blood	HMDB0000801	NULL	C01607	NULL	26840
Pipecolic acid	Adrenoleukodystrophy	Anatomical entity	Blood	HMDB0000070	NULL	C00408	Amino acid metabolism	849
Trihydroxycoprostanoic acid	Adrenoleukodystrophy	Anatomical entity	Blood	HMDB0002163	NULL	NULL	NULL	122166
Hexacosanoic acid	Adrenoleukodystrophy, neonatal	Anatomical entity	Blood	HMDB0002356	NULL	NULL	NULL	10469
Pristanic acid	Adrenoleukodystrophy, neonatal	Anatomical entity	Blood	HMDB0000795	NULL	NULL	NULL	123929
Erucic acid	Adrenomyeloneuropathy	Metabolic	Blood	HMDB0002068	NULL	C08316	Lipid metabolism	5281116
Hexacosanoic acid	Adrenomyeloneuropathy	Metabolic	Blood	HMDB0002356	NULL	NULL	NULL	10469
5-Methyltetrahydrofolic acid	AIDS	Mental health	Cerebrospinal Fluid (CSF)	HMDB0001396	NULL	C00440	Metabolism of cofactors and vitamins	439234
Butyric acid	AIDS	Mental health	Urine	HMDB0000039	DB03568	C00246	Carbohydrate metabolism	264
D-Xylose	AIDS	Mental health	Blood	HMDB0000098	NULL	C00181	Carbohydrate metabolism	135191
L-Cysteine	AIDS	Mental health	Blood	HMDB0000574	DB00151	C00097	Amino acid metabolism	5862
Leukotriene C4	AIDS	Mental health	Cerebrospinal Fluid (CSF)	HMDB0001198	NULL	NULL	NULL	5283134
Mannitol	AIDS	Mental health	Cerebrospinal Fluid (CSF)	HMDB0000765	DB00742	C00392	Carbohydrate metabolism	6251
Neopterin	AIDS	Mental health	Blood	HMDB0000845	NULL	C05926	Metabolism of cofactors and vitamins	4455
Quinolinic acid	AIDS	Mental health	Cerebrospinal Fluid (CSF)	HMDB0000232	DB01796	C03722	Metabolism of other amino acids	1066
2-Butanol	Alcoholism	Mental health	Blood	HMDB0011469	NULL	NULL	NULL	6568
5a-Pregnane-3,20-dione	Alcoholism	Mental health	Blood	HMDB0003759	NULL	C03681	Lipid metabolism	92810
7a-Hydroxy-cholestene-3-one	Alcoholism	Mental health	Blood	HMDB0001993	NULL	C05455	Lipid metabolism	123743
Acetaldehyde	Alcoholism	Mental health	Blood	HMDB0000990	NULL	C00084	Xenobiotics biodegradation and metabolism	177
Acetone	Alcoholism	Mental health	Blood	HMDB0001659	NULL	C00207	Carbohydrate metabolism	180
Allopregnanolone	Alcoholism	Mental health	Blood	HMDB0001449	NULL	C13712	Energy metabolism	92786
Butanone	Alcoholism	Mental health	Blood	HMDB0000474	NULL	C02845	NULL	6569
Dihydrotestosterone	Alcoholism	Mental health	Blood	HMDB0002961	DB02901	C03917	Lipid metabolism	10635
Ethanol	Alcoholism	Mental health	Blood	HMDB0000108	DB00898	C00469	Carbohydrate metabolism	702
Ethanol	Alcoholism	Mental health	Urine	HMDB0000108	DB00898	C00469	Carbohydrate metabolism	702
Isopropyl alcohol	Alcoholism	Mental health	Blood	HMDB0000863	DB02325	C01845	Carbohydrate metabolism	3776
Methanol	Alcoholism	Mental health	Urine	HMDB0001875	NULL	C00132	Metabolism of other amino acids	887
Nicotinic acid	Alcoholism	Mental health	Cerebrospinal Fluid (CSF)	HMDB0001488	DB00627	C00253	Metabolism of cofactors and vitamins	938
Pantothenic acid	Alcoholism	Mental health	Cerebrospinal Fluid (CSF)	HMDB0000210	NULL	C00864	Metabolism of cofactors and vitamins	6613
Progesterone	Alcoholism	Mental health	Blood	HMDB0001830	DB00396	C00410	Lipid metabolism	5994
Riboflavin	Alcoholism	Mental health	Cerebrospinal Fluid (CSF)	HMDB0000244	DB00140	C00255	Metabolism of cofactors and vitamins	493570
scyllo-Inositol	Alcoholism	Mental health	Cerebrospinal Fluid (CSF)	HMDB0006088	DB03106	C06153	Carbohydrate metabolism	NULL
Tetrahydrodeoxycorticosterone	Alcoholism	Mental health	Blood	HMDB0000879	NULL	C13713	Lipid metabolism	101771
Thiamine	Alcoholism	Mental health	Cerebrospinal Fluid (CSF)	HMDB0000235	DB00152	C00378	Metabolism of cofactors and vitamins	1130
Acetaldehyde	Aldehyde dehydrogenase deficiency	Metabolic	Blood	HMDB0000990	NULL	C00084	Xenobiotics biodegradation and metabolism	177
Aldosterone 18-glucuronide	Aldosteronism	Anatomical entity	Urine	HMDB0010345	NULL	NULL	NULL	160706
Homogentisic acid	Alkaptonuria	Metabolic	Urine	HMDB0000130	DB08327	C00544	Metabolism of cofactors and vitamins	780
Glycocholic acid	Alpha-1-antitrypsin deficiency	Respiratory	Blood	HMDB0000138	NULL	C01921	Lipid metabolism	23617285
2-Hydroxyadipic acid	Alpha-aminoadipic aciduria	Renal	Urine	HMDB0000321	NULL	C02360	NULL	193530
Aminoadipic acid	Alpha-aminoadipic aciduria	Renal	Blood	HMDB0000510	NULL	C00956	Amino acid metabolism	469
Oxoadipic acid	Alpha-aminoadipic aciduria	Renal	Urine	HMDB0000225	NULL	C00322	Amino acid metabolism	71
Aminoadipic acid	Alpha-aminoadipic and alpha-ketoadipic aciduria	Renal	Urine	HMDB0000510	NULL	C00956	Amino acid metabolism	469
L-Lysine	Alpha-aminoadipic and alpha-ketoadipic aciduria	Renal	Urine	HMDB0000182	DB00123	C00047	Biosynthesis of other secondary metabolites	5962
Phytanic acid	Alpha-Methylacyl-CoA racemase deficiency	Metabolic	Blood	HMDB0000801	NULL	C01607	NULL	26840
Pristanic acid	Alpha-Methylacyl-CoA racemase deficiency	Metabolic	Blood	HMDB0000795	NULL	NULL	NULL	123929
1,5-Anhydrosorbitol	Alzheimer's disease	Neurological	Cerebrospinal Fluid (CSF)	HMDB0002712	NULL	C07326	NULL	64960
1-Methylhistamine	Alzheimer's disease	Neurological	Cerebrospinal Fluid (CSF)	HMDB0000898	NULL	C05127	Amino acid metabolism	3614
1-Methylhistidine	Alzheimer's disease	Neurological	Blood	HMDB0000001	DB04151	C01152	Amino acid metabolism	92105
24-Hydroxycholesterol	Alzheimer's disease	Neurological	Cerebrospinal Fluid (CSF)	HMDB0001419	NULL	C13550	Lipid metabolism	121948
27-Hydroxycholesterol	Alzheimer's disease	Neurological	Cerebrospinal Fluid (CSF)	HMDB0002103	NULL	C06340	NULL	123976
2-Hydroxybutyric acid	Alzheimer's disease	Neurological	Cerebrospinal Fluid (CSF)	HMDB0000008	NULL	C05984	Carbohydrate metabolism	11266
3,4-Dihydroxybenzeneacetic acid	Alzheimer's disease	Neurological	Cerebrospinal Fluid (CSF)	HMDB0001336	DB01702	C01161	Amino acid metabolism	547
3-Hydroxybutyric acid	Alzheimer's disease	Neurological	Cerebrospinal Fluid (CSF)	HMDB0000357	NULL	C01089	Lipid metabolism	441
3-Methylhistidine	Alzheimer's disease	Neurological	Blood	HMDB0000479	NULL	C01152	Amino acid metabolism	64969
3-Phosphoglyceric acid	Alzheimer's disease	Neurological	Cerebrospinal Fluid (CSF)	HMDB0000807	NULL	C00597	NULL	724
4-Hydroxynonenal	Alzheimer's disease	Neurological	Cerebrospinal Fluid (CSF)	HMDB0004362	NULL	NULL	NULL	5283344
4-Hydroxyproline	Alzheimer's disease	Neurological	Blood	HMDB0000725	NULL	C01157	Amino acid metabolism	5810
5-Hydroxylysine	Alzheimer's disease	Neurological	Blood	HMDB0000450	NULL	C16741	NULL	3032849
8-Hydroxyguanine	Alzheimer's disease	Neurological	Cerebrospinal Fluid (CSF)	HMDB0002032	NULL	C20155	NULL	65154
8-Hydroxyguanosine	Alzheimer's disease	Neurological	Blood	HMDB0002044	NULL	NULL	NULL	65131
Acetylcholine	Alzheimer's disease	Neurological	Cerebrospinal Fluid (CSF)	HMDB0000895	DB03128	C01996	Lipid metabolism	187
Adenine	Alzheimer's disease	Neurological	Cerebrospinal Fluid (CSF)	HMDB0000034	DB00173	C00147	Nucleotide metabolism	190
Adenosine	Alzheimer's disease	Neurological	Cerebrospinal Fluid (CSF)	HMDB0000050	DB00640	C00212	Nucleotide metabolism	60961
Adenosine monophosphate	Alzheimer's disease	Neurological	Cerebrospinal Fluid (CSF)	HMDB0000045	DB00131	C00020	Metabolism of terpenoids and polyketides	6083
Aluminum	Alzheimer's disease	Neurological	Blood	HMDB0001247	DB01370	C06264	NULL	5359268
Anserine	Alzheimer's disease	Neurological	Blood	HMDB0000194	NULL	C01262	Amino acid metabolism	112072
Barium	Alzheimer's disease	Neurological	Blood	HMDB0004142	NULL	C13881	NULL	104810
Beryllium	Alzheimer's disease	Neurological	Blood	HMDB0002387	NULL	C16460	NULL	107649
beta-Alanine	Alzheimer's disease	Neurological	Cerebrospinal Fluid (CSF)	HMDB0000056	DB03107	C00099	Metabolism of other amino acids	239
Betaine	Alzheimer's disease	Neurological	Cerebrospinal Fluid (CSF)	HMDB0000043	DB06756	C00719	Amino acid metabolism	247
Bismuth	Alzheimer's disease	Neurological	Blood	HMDB0002196	NULL	C15471	NULL	105143
Cadmium	Alzheimer's disease	Neurological	Blood	HMDB0003638	NULL	C01413	NULL	31193
Calcium	Alzheimer's disease	Neurological	Blood	HMDB0000464	NULL	C00076	NULL	271
Carnosine	Alzheimer's disease	Neurological	Blood	HMDB0000033	NULL	C00386	Metabolism of other amino acids	439224
Choline	Alzheimer's disease	Neurological	Cerebrospinal Fluid (CSF)	HMDB0000097	DB00122	C00114	Amino acid metabolism	305
cis-Aconitic acid	Alzheimer's disease	Neurological	Cerebrospinal Fluid (CSF)	HMDB0000072	NULL	C00417	Energy metabolism	643757
Citric acid	Alzheimer's disease	Neurological	Cerebrospinal Fluid (CSF)	HMDB0000094	DB04272	C00158	Energy metabolism	311
Citrulline	Alzheimer's disease	Neurological	Blood	HMDB0000904	DB00155	C00327	Amino acid metabolism	9750
Cobalt	Alzheimer's disease	Neurological	Blood	HMDB0000608	NULL	C00175	Amino acid metabolism	104729
Copper	Alzheimer's disease	Neurological	Blood	HMDB0000657	DB09130	C00070	NULL	27099
Creatine	Alzheimer's disease	Neurological	Cerebrospinal Fluid (CSF)	HMDB0000064	DB00148	C00300	Amino acid metabolism	586
Creatinine	Alzheimer's disease	Neurological	Cerebrospinal Fluid (CSF)	HMDB0000562	NULL	C00791	Amino acid metabolism	588
Cytidine	Alzheimer's disease	Neurological	Cerebrospinal Fluid (CSF)	HMDB0000089	DB00987	C02961	NULL	6253
Cytidine monophosphate	Alzheimer's disease	Neurological	Cerebrospinal Fluid (CSF)	HMDB0000095	NULL	C00055	Nucleotide metabolism	6131
Dehydroepiandrosterone sulfate	Alzheimer's disease	Neurological	Blood	HMDB0001032	DB05804	C04555	Lipid metabolism	12594
D-Glutamic acid	Alzheimer's disease	Neurological	Cerebrospinal Fluid (CSF)	HMDB0003339	DB02517	C00217	Metabolism of other amino acids	23327
Dihydroxyacetone phosphate	Alzheimer's disease	Neurological	Cerebrospinal Fluid (CSF)	HMDB0001473	DB04326	C00111	Lipid metabolism	668
DL-Dopa	Alzheimer's disease	Neurological	Blood	HMDB0000609	NULL	C00355	Biosynthesis of other secondary metabolites	836
Dopamine	Alzheimer's disease	Neurological	Blood	HMDB0000073	DB00988	C03758	Biosynthesis of other secondary metabolites	681
D-Ribose 5-phosphate	Alzheimer's disease	Neurological	Cerebrospinal Fluid (CSF)	HMDB0001548	NULL	C00117	Nucleotide metabolism	439167
D-Ribulose 5-phosphate	Alzheimer's disease	Neurological	Cerebrospinal Fluid (CSF)	HMDB0000618	NULL	C00199	Energy metabolism	439184
D-Sedoheptulose 7-phosphate	Alzheimer's disease	Neurological	Cerebrospinal Fluid (CSF)	HMDB0001068	NULL	C00281	NULL	22833559
Dynorphin A	Alzheimer's disease	Neurological	Cerebrospinal Fluid (CSF)	HMDB0012935	NULL	NULL	NULL	53481554
Epsilon-(gamma-Glutamyl)-lysine	Alzheimer's disease	Neurological	Blood	HMDB0003869	NULL	NULL	NULL	7015684
Fe2+	Alzheimer's disease	Neurological	Cerebrospinal Fluid (CSF)	HMDB0000692	NULL	C14818	Metabolism of cofactors and vitamins	27284
Folic acid	Alzheimer's disease	Neurological	Cerebrospinal Fluid (CSF)	HMDB0000121	DB00158	C00504	Metabolism of other amino acids	6037
Fructose 6-phosphate	Alzheimer's disease	Neurological	Cerebrospinal Fluid (CSF)	HMDB0000124	NULL	C00085	Energy metabolism	69507
Fumaric acid	Alzheimer's disease	Neurological	Cerebrospinal Fluid (CSF)	HMDB0000134	NULL	C00122	Amino acid metabolism	444972
Galactitol	Alzheimer's disease	Neurological	Cerebrospinal Fluid (CSF)	HMDB0000107	NULL	C01697	Carbohydrate metabolism	11850
gamma-Aminobutyric acid	Alzheimer's disease	Neurological	Blood	HMDB0000112	DB02530	C00334	Amino acid metabolism	119
Glucose 1-phosphate	Alzheimer's disease	Neurological	Cerebrospinal Fluid (CSF)	HMDB0001586	NULL	C00103	Carbohydrate metabolism	439165
Glucose 6-phosphate	Alzheimer's disease	Neurological	Cerebrospinal Fluid (CSF)	HMDB0001401	NULL	C00092	Carbohydrate metabolism	5958
Glycerol 3-phosphate	Alzheimer's disease	Neurological	Cerebrospinal Fluid (CSF)	HMDB0000126	DB02515	C00093	Lipid metabolism	439162
Glycerophosphocholine	Alzheimer's disease	Neurological	Cerebrospinal Fluid (CSF)	HMDB0000086	NULL	C00670	Lipid metabolism	71920
Glycine	Alzheimer's disease	Neurological	Blood	HMDB0000123	DB00145	C00037	Metabolism of other amino acids	750
Glycylproline	Alzheimer's disease	Neurological	Blood	HMDB0000721	NULL	NULL	NULL	79101
Guanine	Alzheimer's disease	Neurological	Cerebrospinal Fluid (CSF)	HMDB0000132	NULL	C00242	Nucleotide metabolism	764
Homocysteine	Alzheimer's disease	Neurological	Cerebrospinal Fluid (CSF)	HMDB0000742	NULL	C05330	NULL	778
Hypoxanthine	Alzheimer's disease	Neurological	Cerebrospinal Fluid (CSF)	HMDB0000157	NULL	C00262	Nucleotide metabolism	790
Isocitric acid	Alzheimer's disease	Neurological	Cerebrospinal Fluid (CSF)	HMDB0000193	NULL	C00311	Carbohydrate metabolism	1198
L-2,4-diaminobutyric acid	Alzheimer's disease	Neurological	Blood	HMDB0006284	DB03817	C03283	Amino acid metabolism	134490
L-Alanine	Alzheimer's disease	Neurological	Cerebrospinal Fluid (CSF)	HMDB0000161	DB00160	C00041	Energy metabolism	5950
L-alpha-Aminobutyric acid	Alzheimer's disease	Neurological	Blood	HMDB0000452	NULL	C02356	NULL	80283
L-Arabitol	Alzheimer's disease	Neurological	Cerebrospinal Fluid (CSF)	HMDB0001851	NULL	C00532	Carbohydrate metabolism	439255
L-Arginine	Alzheimer's disease	Neurological	Blood	HMDB0000517	DB00125	C00062	Metabolism of other amino acids	6322
L-Asparagine	Alzheimer's disease	Neurological	Cerebrospinal Fluid (CSF)	HMDB0000168	DB00174	C00152	Amino acid metabolism	6267
L-Aspartic acid	Alzheimer's disease	Neurological	Blood	HMDB0000191	DB00128	C00049	Amino acid metabolism	5960
L-Cystathionine	Alzheimer's disease	Neurological	Blood	HMDB0000099	NULL	C02291	Amino acid metabolism	439258
L-Cysteine	Alzheimer's disease	Neurological	Blood	HMDB0000574	DB00151	C00097	Amino acid metabolism	5862
L-Cystine	Alzheimer's disease	Neurological	Blood	HMDB0000192	DB00138	C00491	Amino acid metabolism	67678
L-Dopa	Alzheimer's disease	Neurological	Blood	HMDB0000181	DB01235	C00355	Biosynthesis of other secondary metabolites	6047
Lead	Alzheimer's disease	Neurological	Blood	HMDB0004628	NULL	C06696	NULL	73212
L-Glutamic acid	Alzheimer's disease	Neurological	Blood	HMDB0000148	DB00142	C00025	Carbohydrate metabolism	33032
L-Glutamine	Alzheimer's disease	Neurological	Blood	HMDB0000641	DB00130	C00064	Amino acid metabolism	5961
L-Histidine	Alzheimer's disease	Neurological	Blood	HMDB0000177	DB00117	C00135	Metabolism of other amino acids	6274
L-Isoleucine	Alzheimer's disease	Neurological	Blood	HMDB0000172	DB00167	C00407	Metabolism of other amino acids	6306
Lithium	Alzheimer's disease	Neurological	Blood	HMDB0005949	DB01356	C15473	NULL	28486
L-Lactic acid	Alzheimer's disease	Neurological	Cerebrospinal Fluid (CSF)	HMDB0000190	DB03066	C00256	Carbohydrate metabolism	61503
L-Lysine	Alzheimer's disease	Neurological	Cerebrospinal Fluid (CSF)	HMDB0000182	DB00123	C00047	Biosynthesis of other secondary metabolites	5962
L-Malic acid	Alzheimer's disease	Neurological	Cerebrospinal Fluid (CSF)	HMDB0000156	NULL	C00149	Carbohydrate metabolism	222656
L-Phenylalanine	Alzheimer's disease	Neurological	Cerebrospinal Fluid (CSF)	HMDB0000159	DB00120	C00079	Amino acid metabolism	6140
L-Proline	Alzheimer's disease	Neurological	Cerebrospinal Fluid (CSF)	HMDB0000162	DB00172	C00148	Amino acid metabolism	145742
L-Serine	Alzheimer's disease	Neurological	Cerebrospinal Fluid (CSF)	HMDB0000187	DB00133	C00065	Amino acid metabolism	5951
L-Threonine	Alzheimer's disease	Neurological	Cerebrospinal Fluid (CSF)	HMDB0000167	DB00156	C00188	Metabolism of cofactors and vitamins	6288
L-Tryptophan	Alzheimer's disease	Neurological	Blood	HMDB0000929	DB00150	C00078	Amino acid metabolism	6305
L-Tyrosine	Alzheimer's disease	Neurological	Blood	HMDB0000158	DB00135	C00082	Amino acid metabolism	6057
L-Valine	Alzheimer's disease	Neurological	Blood	HMDB0000883	DB00161	C00183	Metabolism of other amino acids	6287
Magnesium	Alzheimer's disease	Neurological	Blood	HMDB0000547	DB01378	C00305	NULL	888
Manganese	Alzheimer's disease	Neurological	Blood	HMDB0001333	DB06757	C19610	NULL	27854
Mannitol	Alzheimer's disease	Neurological	Cerebrospinal Fluid (CSF)	HMDB0000765	DB00742	C00392	Carbohydrate metabolism	6251
Mercury	Alzheimer's disease	Neurological	Blood	HMDB0003625	NULL	C00703	NULL	26623
Methylmalonic acid	Alzheimer's disease	Neurological	Blood	HMDB0000202	DB04183	C02170	Carbohydrate metabolism	487
Molybdenum	Alzheimer's disease	Neurological	Blood	HMDB0001302	NULL	C00150	NULL	185498
myo-Inositol	Alzheimer's disease	Neurological	Cerebrospinal Fluid (CSF)	HMDB0000211	NULL	C00137	Biosynthesis of other secondary metabolites	NULL
Nickel	Alzheimer's disease	Neurological	Blood	HMDB0002457	NULL	C19609	NULL	934
Ornithine	Alzheimer's disease	Neurological	Blood	HMDB0000214	DB00129	C00077	Metabolism of other amino acids	6262
Oxidized glutathione	Alzheimer's disease	Neurological	Cerebrospinal Fluid (CSF)	HMDB0003337	NULL	C00127	Metabolism of other amino acids	975
Pentosidine	Alzheimer's disease	Neurological	Cerebrospinal Fluid (CSF)	HMDB0003933	NULL	NULL	NULL	119593
Phosphoenolpyruvic acid	Alzheimer's disease	Neurological	Cerebrospinal Fluid (CSF)	HMDB0000263	DB01819	C00074	Carbohydrate metabolism	1005
Phosphorylcholine	Alzheimer's disease	Neurological	Cerebrospinal Fluid (CSF)	HMDB0001565	DB03945	C00588	Lipid metabolism	1014
Prolylhydroxyproline	Alzheimer's disease	Neurological	Cerebrospinal Fluid (CSF)	HMDB0006695	NULL	NULL	NULL	11902892
Putrescine	Alzheimer's disease	Neurological	Cerebrospinal Fluid (CSF)	HMDB0001414	DB01917	C02896	NULL	1045
Pyruvic acid	Alzheimer's disease	Neurological	Cerebrospinal Fluid (CSF)	HMDB0000243	DB00119	C00022	Carbohydrate metabolism	1060
Ribitol	Alzheimer's disease	Neurological	Blood	HMDB0000508	NULL	C00474	Carbohydrate metabolism	NULL
S-Adenosylhomocysteine	Alzheimer's disease	Neurological	Cerebrospinal Fluid (CSF)	HMDB0000939	NULL	C00021	Amino acid metabolism	439155
Sarcosine	Alzheimer's disease	Neurological	Cerebrospinal Fluid (CSF)	HMDB0000271	NULL	C00213	Amino acid metabolism	1088
Silicon	Alzheimer's disease	Neurological	Blood	HMDB0002175	NULL	C06263	NULL	4082203
Sorbitol	Alzheimer's disease	Neurological	Cerebrospinal Fluid (CSF)	HMDB0000247	DB01638	C00794	Carbohydrate metabolism	5780
Spermidine	Alzheimer's disease	Neurological	Cerebrospinal Fluid (CSF)	HMDB0001257	DB03566	C00315	Metabolism of other amino acids	1102
Strontium	Alzheimer's disease	Neurological	Blood	HMDB0003642	NULL	C13884	NULL	104798
Substance P	Alzheimer's disease	Neurological	Cerebrospinal Fluid (CSF)	HMDB0001897	NULL	NULL	NULL	44359816
Succinic acid	Alzheimer's disease	Neurological	Cerebrospinal Fluid (CSF)	HMDB0000254	DB00139	C00042	Energy metabolism	1110
Thallium	Alzheimer's disease	Neurological	Blood	HMDB0013724	DB09316	C15226	NULL	24642
Thiamine monophosphate	Alzheimer's disease	Neurological	Cerebrospinal Fluid (CSF)	HMDB0002666	DB03416	C01081	Metabolism of cofactors and vitamins	3382778
Thiamine pyrophosphate	Alzheimer's disease	Neurological	Cerebrospinal Fluid (CSF)	HMDB0001372	NULL	C00068	Metabolism of cofactors and vitamins	1132
Tin	Alzheimer's disease	Neurological	Blood	HMDB0001960	NULL	NULL	NULL	NULL
Tungsten	Alzheimer's disease	Neurological	Blood	HMDB0001989	NULL	C00753	NULL	NULL
Uridine 5'-monophosphate	Alzheimer's disease	Neurological	Cerebrospinal Fluid (CSF)	HMDB0000288	NULL	C00105	Nucleotide metabolism	6030
Vanadium	Alzheimer's disease	Neurological	Blood	HMDB0002503	NULL	C06267	NULL	NULL
Zinc	Alzheimer's disease	Neurological	Blood	HMDB0015532	NULL	C00038	NULL	32051
Acetylglycine	Aminoacylase I deficiency	Metabolic	Urine	HMDB0000532	DB02713	NULL	NULL	10972
N-Acetylserine	Aminoacylase I deficiency	Metabolic	Urine	HMDB0002931	DB02340	NULL	NULL	65249
cis-Aconitic acid	Amish lethal microcephaly	Metabolic	Urine	HMDB0000072	NULL	C00417	Energy metabolism	643757
Citric acid	Amish lethal microcephaly	Metabolic	Urine	HMDB0000094	DB04272	C00158	Energy metabolism	311
Fumaric acid	Amish lethal microcephaly	Metabolic	Urine	HMDB0000134	NULL	C00122	Amino acid metabolism	444972
L-Alanine	Amish lethal microcephaly	Metabolic	Urine	HMDB0000161	DB00160	C00041	Energy metabolism	5950
L-Lactic acid	Amish lethal microcephaly	Metabolic	Urine	HMDB0000190	DB03066	C00256	Carbohydrate metabolism	61503
Oxoglutaric acid	Amish lethal microcephaly	Metabolic	Urine	HMDB0000208	NULL	C00026	Carbohydrate metabolism	51
trans-Aconitic acid	Amish lethal microcephaly	Metabolic	Urine	HMDB0000958	NULL	C02341	NULL	444212
Normetanephrine	Amphetamine psychosis	Metabolic	Blood	HMDB0000819	NULL	C05589	Amino acid metabolism	1237
Homocysteine	Amyotrophic lateral sclerosis	Neurological	Blood	HMDB0000742	NULL	C05330	NULL	778
L-Thyronine	Amyotrophic lateral sclerosis	Neurological	Blood	HMDB0000667	NULL	NULL	NULL	5461103
Manganese	Amyotrophic lateral sclerosis	Neurological	Cerebrospinal Fluid (CSF)	HMDB0001333	DB06757	C19610	NULL	27854
Nitrate	Amyotrophic lateral sclerosis	Neurological	Cerebrospinal Fluid (CSF)	HMDB0002878	NULL	C00244	Energy metabolism	943
Picolinic acid	Amyotrophic lateral sclerosis	Neurological	Cerebrospinal Fluid (CSF)	HMDB0002243	NULL	C10164	NULL	1018
Prostaglandin E2	Amyotrophic lateral sclerosis	Neurological	Cerebrospinal Fluid (CSF)	HMDB0001220	DB00917	C00584	Lipid metabolism	5280360
Quinolinic acid	Amyotrophic lateral sclerosis	Neurological	Cerebrospinal Fluid (CSF)	HMDB0000232	DB01796	C03722	Metabolism of other amino acids	1066
Kynurenic acid	Anemia	Hematological	Cerebrospinal Fluid (CSF)	HMDB0000715	NULL	C01717	Amino acid metabolism	3845
Pipecolic acid	Anemia	Hematological	Cerebrospinal Fluid (CSF)	HMDB0000070	NULL	C00408	Amino acid metabolism	849
Quinolinic acid	Anemia	Hematological	Cerebrospinal Fluid (CSF)	HMDB0000232	DB01796	C03722	Metabolism of other amino acids	1066
Bilirubin	Anemia, congenital dyserythropoietic, type II	Hematological	Blood	HMDB0000054	NULL	NULL	NULL	21252250
24,25-Dihydroxyvitamin D	Anephric patients	Anatomical entity	Blood	HMDB0000430	NULL	NULL	NULL	12895043
25,26-dihydroxyvitamin D	Anephric patients	Anatomical entity	Blood	HMDB0001420	NULL	NULL	NULL	53477727
25-Hydroxyvitamin D2	Anephric patients	Anatomical entity	Blood	HMDB0001438	NULL	NULL	NULL	22833566
Calcidiol	Anephric patients	Anatomical entity	Blood	HMDB0003550	DB00146	C01561	Lipid metabolism	5283731
Ergocalciferol	Anephric patients	Anatomical entity	Blood	HMDB0000900	DB00153	C05441	Lipid metabolism	5280793
Vitamin D3	Anephric patients	Anatomical entity	Blood	HMDB0000876	DB00169	C05443	Lipid metabolism	5280795
11-Dehydro-thromboxane B2	Angina	Anatomical entity	Urine	HMDB0004242	NULL	C05964	Lipid metabolism	53477781
5a-Tetrahydrocortisol	Anorexia nervosa	Nutritional	Blood	HMDB0000526	NULL	NULL	NULL	92748
Adipic acid	Anorexia nervosa	Nutritional	Urine	HMDB0000448	NULL	C06104	Xenobiotics biodegradation and metabolism	196
Cortisol	Anorexia nervosa	Nutritional	Urine	HMDB0000063	DB00741	C00735	Lipid metabolism	5754
FAD	Anorexia nervosa	Nutritional	Blood	HMDB0001248	DB03147	C00016	Metabolism of cofactors and vitamins	643975
Flavin Mononucleotide	Anorexia nervosa	Nutritional	Blood	HMDB0001520	NULL	C00061	Metabolism of cofactors and vitamins	643976
Indoleacetic acid	Anorexia nervosa	Nutritional	Cerebrospinal Fluid (CSF)	HMDB0000197	DB07950	C00954	Amino acid metabolism	802
Liothyronine	Anorexia nervosa	Nutritional	Blood	HMDB0000265	DB00279	C02465	Amino acid metabolism	5920
Riboflavin	Anorexia nervosa	Nutritional	Blood	HMDB0000244	DB00140	C00255	Metabolism of cofactors and vitamins	493570
Tetrahydrocortisone	Anorexia nervosa	Nutritional	Blood	HMDB0000903	NULL	NULL	NULL	12444617
Thyroxine	Anorexia nervosa	Nutritional	Blood	HMDB0000248	DB00451	C01829	Amino acid metabolism	5819
3-Hydroxybutyric acid	Anoxia	Hematological	Cellular Cytoplasm	HMDB0000357	NULL	C01089	Lipid metabolism	441
Acetoacetic acid	Anoxia	Hematological	Cellular Cytoplasm	HMDB0000060	DB01762	C00164	Amino acid metabolism	96
Isocitric acid	Anoxia	Hematological	Cellular Cytoplasm	HMDB0000193	NULL	C00311	Carbohydrate metabolism	1198
L-Glutamic acid	Anoxia	Hematological	Cellular Cytoplasm	HMDB0000148	DB00142	C00025	Carbohydrate metabolism	33032
L-Lactic acid	Anoxia	Hematological	Cellular Cytoplasm	HMDB0000190	DB03066	C00256	Carbohydrate metabolism	61503
L-Malic acid	Anoxia	Hematological	Cellular Cytoplasm	HMDB0000156	NULL	C00149	Carbohydrate metabolism	222656
Oxalacetic acid	Anoxia	Hematological	Cellular Cytoplasm	HMDB0000223	NULL	C00036	Carbohydrate metabolism	970
Oxoglutaric acid	Anoxia	Hematological	Cellular Cytoplasm	HMDB0000208	NULL	C00026	Carbohydrate metabolism	51
Pyruvic acid	Anoxia	Hematological	Cellular Cytoplasm	HMDB0000243	DB00119	C00022	Carbohydrate metabolism	1060
17a-Hydroxypregnenolone	Antley-Bixler syndrome with genital anomalies and disordered steroidogenesis	Syndrome	Blood	HMDB0000363	NULL	C05138	Lipid metabolism	91451
17-Hydroxyprogesterone	Antley-Bixler syndrome with genital anomalies and disordered steroidogenesis	Syndrome	Blood	HMDB0000374	NULL	C01176	Lipid metabolism	6238
Cholesterol	Antley-Bixler syndrome with genital anomalies and disordered steroidogenesis	Syndrome	Blood	HMDB0000067	NULL	C00187	Lipid metabolism	5997
Cortisol	Antley-Bixler syndrome with genital anomalies and disordered steroidogenesis	Syndrome	Blood	HMDB0000063	DB00741	C00735	Lipid metabolism	5754
Dehydroepiandrosterone	Antley-Bixler syndrome with genital anomalies and disordered steroidogenesis	Syndrome	Blood	HMDB0000077	NULL	C01227	Lipid metabolism	9860744
Progesterone	Antley-Bixler syndrome with genital anomalies and disordered steroidogenesis	Syndrome	Blood	HMDB0001830	DB00396	C00410	Lipid metabolism	5994
Cortisol	Apparent mineralocorticoid excess	Metabolic	Blood	HMDB0000063	DB00741	C00735	Lipid metabolism	5754
Potassium	Apparent mineralocorticoid excess	Metabolic	Blood	HMDB0000586	NULL	C00238	NULL	813
Indoleacetic acid	Appendicitis	Anatomical entity	Urine	HMDB0000197	DB07950	C00954	Amino acid metabolism	802
Argininosuccinic acid	Argininemia	Metabolic	Blood	HMDB0000052	NULL	C03406	Amino acid metabolism	16950
L-Arginine	Argininemia	Metabolic	Blood	HMDB0000517	DB00125	C00062	Metabolism of other amino acids	6322
Uracil	Argininemia	Metabolic	Urine	HMDB0000300	DB03419	C00106	Nucleotide metabolism	1174
Uridine	Argininemia	Metabolic	Urine	HMDB0000296	NULL	C00299	Nucleotide metabolism	6029
Acetic acid	Argininosuccinic aciduria	Metabolic	Urine	HMDB0000042	NULL	C00033	Metabolism of other amino acids	176
Ammonia	Argininosuccinic aciduria	Metabolic	Blood	HMDB0000051	NULL	C00014	Nucleotide metabolism	222
Argininosuccinic acid	Argininosuccinic aciduria	Metabolic	Blood	HMDB0000052	NULL	C03406	Amino acid metabolism	16950
Betaine	Argininosuccinic aciduria	Metabolic	Urine	HMDB0000043	DB06756	C00719	Amino acid metabolism	247
Citric acid	Argininosuccinic aciduria	Metabolic	Urine	HMDB0000094	DB04272	C00158	Energy metabolism	311
Citrulline	Argininosuccinic aciduria	Metabolic	Blood	HMDB0000904	DB00155	C00327	Amino acid metabolism	9750
Glycine	Argininosuccinic aciduria	Metabolic	Urine	HMDB0000123	DB00145	C00037	Metabolism of other amino acids	750
Hippuric acid	Argininosuccinic aciduria	Metabolic	Urine	HMDB0000714	NULL	C01586	Amino acid metabolism	464
L-Arginine	Argininosuccinic aciduria	Metabolic	Urine	HMDB0000517	DB00125	C00062	Metabolism of other amino acids	6322
L-Histidine	Argininosuccinic aciduria	Metabolic	Urine	HMDB0000177	DB00117	C00135	Metabolism of other amino acids	6274
Trimethylamine N-oxide	Argininosuccinic aciduria	Metabolic	Urine	HMDB0000925	NULL	C01104	Energy metabolism	1145
Argininosuccinic acid	Argininosuccinyl-CoA lyase deficiency	Metabolic	Blood	HMDB0000052	NULL	C03406	Amino acid metabolism	16950
Cortisol	Aromatase deficiency	Metabolic	Blood	HMDB0000063	DB00741	C00735	Lipid metabolism	5754
Dehydroepiandrosterone	Aromatase deficiency	Metabolic	Blood	HMDB0000077	NULL	C01227	Lipid metabolism	9860744
Dehydroepiandrosterone sulfate	Aromatase deficiency	Metabolic	Blood	HMDB0001032	DB05804	C04555	Lipid metabolism	12594
Estradiol	Aromatase deficiency	Metabolic	Blood	HMDB0000151	DB00783	C00951	Lipid metabolism	5757
Estriol	Aromatase deficiency	Metabolic	Blood	HMDB0000153	DB04573	C05141	Lipid metabolism	5756
Estrone	Aromatase deficiency	Metabolic	Blood	HMDB0000145	DB00655	C00468	Lipid metabolism	5870
Testosterone	Aromatase deficiency	Metabolic	Blood	HMDB0000234	DB07768	NULL	NULL	10204
3-Methoxytyrosine	Aromatic L-amino acid decarboxylase deficiency	Metabolic	Cerebrospinal Fluid (CSF)	HMDB0001434	NULL	NULL	NULL	1670
5-Hydroxyindoleacetic acid	Aromatic L-amino acid decarboxylase deficiency	Metabolic	Urine	HMDB0000763	NULL	C05635	Amino acid metabolism	1826
5-Hydroxy-L-tryptophan	Aromatic L-amino acid decarboxylase deficiency	Metabolic	Cerebrospinal Fluid (CSF)	HMDB0000472	DB02959	C00643	Amino acid metabolism	439280
Homovanillic acid	Aromatic L-amino acid decarboxylase deficiency	Metabolic	Urine	HMDB0000118	NULL	C05582	Amino acid metabolism	1738
L-Dopa	Aromatic L-amino acid decarboxylase deficiency	Metabolic	Urine	HMDB0000181	DB01235	C00355	Biosynthesis of other secondary metabolites	6047
N-Acetyl-L-tyrosine	Aromatic L-amino acid decarboxylase deficiency	Metabolic	Urine	HMDB0000866	NULL	C01657	NULL	68310
N-Acetylvanilalanine	Aromatic L-amino acid decarboxylase deficiency	Metabolic	Urine	HMDB0011716	NULL	NULL	NULL	12681285
Normetanephrine	Aromatic L-amino acid decarboxylase deficiency	Metabolic	Urine	HMDB0000819	NULL	C05589	Amino acid metabolism	1237
Serotonin	Aromatic L-amino acid decarboxylase deficiency	Metabolic	Urine	HMDB0000259	NULL	C00780	Amino acid metabolism	5202
Vanillactic acid	Aromatic L-amino acid decarboxylase deficiency	Metabolic	Urine	HMDB0000913	NULL	NULL	NULL	160637
Vanillylmandelic acid	Aromatic L-amino acid decarboxylase deficiency	Metabolic	Urine	HMDB0000291	NULL	C05584	Amino acid metabolism	736172
Vanilpyruvic acid	Aromatic L-amino acid decarboxylase deficiency	Metabolic	Urine	HMDB0011714	NULL	NULL	NULL	14124
Leukotriene B4	Aseptic meningitis	Anatomical entity	Cerebrospinal Fluid (CSF)	HMDB0001085	NULL	NULL	NULL	5283128
Leukotriene C4	Aseptic meningitis	Anatomical entity	Cerebrospinal Fluid (CSF)	HMDB0001198	NULL	NULL	NULL	5283134
Aspartylglycosamine	Aspartylglucosaminuria	Metabolic	Urine	HMDB0000489	NULL	C04540	NULL	123826
1,3,7-Trimethyluric acid	Asthma	Respiratory	Urine	HMDB0002123	NULL	C16361	Biosynthesis of other secondary metabolites	79437
1,3-Dimethyluric acid	Asthma	Respiratory	Urine	HMDB0001857	NULL	NULL	NULL	70346
1,7-Dimethyluric acid	Asthma	Respiratory	Urine	HMDB0011103	NULL	C16356	Biosynthesis of other secondary metabolites	91611
11b-PGF2a	Asthma	Respiratory	Urine	HMDB0010199	NULL	C05959	Lipid metabolism	5280886
1-Methylxanthine	Asthma	Respiratory	Urine	HMDB0010738	NULL	C16358	Biosynthesis of other secondary metabolites	80220
3-Chlorotyrosine	Asthma	Respiratory	Urine	HMDB0001885	NULL	NULL	NULL	119226
3-Methylxanthine	Asthma	Respiratory	Urine	HMDB0001886	NULL	C16357	Biosynthesis of other secondary metabolites	70639
5-HETE	Asthma	Respiratory	Blood	HMDB0011134	NULL	C04805	Lipid metabolism	5280733
7-Methylxanthine	Asthma	Respiratory	Urine	HMDB0001991	NULL	C16353	Biosynthesis of other secondary metabolites	68374
Iodotyrosine	Athyreosis	Anatomical entity	Blood	HMDB0000021	DB01758	C02515	Amino acid metabolism	439744
AICA-riboside	ATIC deficiency	Metabolic	Urine	HMDB0062179	DB04944	NULL	NULL	17513
SAICAR	ATIC deficiency	Metabolic	Cerebrospinal Fluid (CSF)	HMDB0000797	NULL	C04823	Nucleotide metabolism	160666
Succinyladenosine	ATIC deficiency	Metabolic	Cerebrospinal Fluid (CSF)	HMDB0000912	NULL	NULL	NULL	20849086
Uric acid	ATIC deficiency	Metabolic	Cerebrospinal Fluid (CSF)	HMDB0000289	DB08844	C00366	Nucleotide metabolism	1175
7a-Hydroxy-cholestene-3-one	Atrophic gastritis	Anatomical entity	Blood	HMDB0001993	NULL	C05455	Lipid metabolism	123743
(±)-2-Heptanol	Autism	Psychiatric	Feces	HMDB0033908	NULL	NULL	NULL	10976
(±)-2-Methylpentanoic acid	Autism	Psychiatric	Feces	HMDB0031580	NULL	NULL	NULL	7341
(±)-3-Methyl-1-pentanol	Autism	Psychiatric	Feces	HMDB0033676	NULL	NULL	NULL	11508
1,1-Dimethylethyl heptanoic acid	Autism	Psychiatric	Feces	HMDB0094659	NULL	NULL	NULL	545258
1,4-Bis-(1,1-dimethylethyl)-benzene	Autism	Psychiatric	Feces	HMDB0094670	NULL	NULL	NULL	13895
1-[2-Methyl-3-(methylthio) allyl]cyclohex-2-enol	Autism	Psychiatric	Feces	HMDB0094658	NULL	NULL	NULL	5369084
1-Heptanol	Autism	Psychiatric	Feces	HMDB0031479	NULL	NULL	NULL	8129
1-Isopropyl-2-methylbenzene	Autism	Psychiatric	Feces	HMDB0037050	NULL	NULL	NULL	10703
1-Methylethyl heptanoic acid	Autism	Psychiatric	Feces	HMDB0094654	NULL	NULL	NULL	520710
1-Pentanol	Autism	Psychiatric	Feces	HMDB0013036	NULL	C16834	NULL	6276
1-Phenyl-2-hexanone	Autism	Psychiatric	Feces	HMDB0094661	NULL	NULL	NULL	33191
1-Phenylethanol	Autism	Psychiatric	Feces	HMDB0032619	NULL	C07112	NULL	7409
2,2,4,6,6-Pentamethyl-3-heptene	Autism	Psychiatric	Feces	HMDB0094665	NULL	NULL	NULL	5365103
2,6-Dimethyl-4-heptanone	Autism	Psychiatric	Feces	HMDB0031417	NULL	NULL	NULL	7958
2-Ethylhexanoic acid	Autism	Psychiatric	Feces	HMDB0031230	NULL	NULL	NULL	8697
2-Methylpropyl hexanoate	Autism	Psychiatric	Feces	HMDB0036228	NULL	NULL	NULL	7775
2-Pentylthiophene	Autism	Psychiatric	Feces	HMDB0040240	NULL	NULL	NULL	20995
2-Phenylethanol	Autism	Psychiatric	Feces	HMDB0033944	DB02192	C05853	Amino acid metabolism	6054
2-Propyl-1-pentanol	Autism	Psychiatric	Feces	HMDB0094707	NULL	NULL	NULL	123543
3-(3-Hydroxyphenyl)-3-hydroxypropanoic acid	Autism	Psychiatric	Urine	HMDB0002643	NULL	NULL	NULL	102959
3-Hexanone	Autism	Psychiatric	Feces	HMDB0000753	NULL	NULL	NULL	11509
3-Methylbutyl formate	Autism	Psychiatric	Feces	HMDB0034163	NULL	C12293	NULL	8052
3-Methylindole	Autism	Psychiatric	Feces	HMDB0000466	NULL	C08313	NULL	6736
3-Methylpentanoic acid	Autism	Psychiatric	Feces	HMDB0033774	NULL	NULL	NULL	7755
4-(1,1,3,3-Tetramethylbutyl)-phenol	Autism	Psychiatric	Feces	HMDB0013825	NULL	C14205	NULL	8814
4-Heptanone	Autism	Psychiatric	Feces	HMDB0004814	NULL	NULL	NULL	31246
4-tert-Butylphenol	Autism	Psychiatric	Feces	HMDB0032063	NULL	C14200	NULL	7393
6-Methyl-1-heptene	Autism	Psychiatric	Feces	HMDB0094705	NULL	NULL	NULL	NULL
Acetic acid	Autism	Psychiatric	Feces	HMDB0000042	NULL	C00033	Metabolism of other amino acids	176
alpha-Copaene	Autism	Psychiatric	Feces	HMDB0061851	NULL	NULL	NULL	70678558
Benzaldehyde	Autism	Psychiatric	Feces	HMDB0006115	NULL	C00261	Xenobiotics biodegradation and metabolism	240
Benzene	Autism	Psychiatric	Feces	HMDB0001505	NULL	C01407	Xenobiotics biodegradation and metabolism	241
Butanone	Autism	Psychiatric	Feces	HMDB0000474	NULL	C02845	NULL	6569
Butyl 3-methylbutanoate	Autism	Psychiatric	Feces	HMDB0032042	NULL	NULL	NULL	7981
Butyl butyrate	Autism	Psychiatric	Feces	HMDB0039620	NULL	NULL	NULL	7983
Butyric acid	Autism	Psychiatric	Feces	HMDB0000039	DB03568	C00246	Carbohydrate metabolism	264
Caproic acid	Autism	Psychiatric	Feces	HMDB0000535	NULL	C01585	NULL	8892
Carbon disulfide	Autism	Psychiatric	Feces	HMDB0036574	NULL	C19033	NULL	6348
Chloroform	Autism	Psychiatric	Feces	HMDB0029596	NULL	C13827	NULL	6212
D-Aspartic acid	Autism	Psychiatric	Feces	HMDB0006483	DB02655	C00402	Amino acid metabolism	83887
Diethyl phthalic acid	Autism	Psychiatric	Feces	HMDB0094660	NULL	C14175	NULL	6781
Dimethyl trisulfide	Autism	Psychiatric	Feces	HMDB0013780	NULL	C08372	NULL	19310
Dimethyldisulfide	Autism	Psychiatric	Feces	HMDB0005879	NULL	C08371	NULL	12232
D-Limonene	Autism	Psychiatric	Feces	HMDB0003375	NULL	C00521	Metabolism of terpenoids and polyketides	439250
Ethanol	Autism	Psychiatric	Feces	HMDB0000108	DB00898	C00469	Carbohydrate metabolism	702
Ethyl 2-methylpropanoate	Autism	Psychiatric	Feces	HMDB0031248	NULL	NULL	NULL	7342
Ethyl acetate	Autism	Psychiatric	Feces	HMDB0031217	NULL	C00849	NULL	8857
Ethyl butyrate	Autism	Psychiatric	Feces	HMDB0033889	NULL	NULL	NULL	7762
Ethyl hexanoate	Autism	Psychiatric	Feces	HMDB0040209	NULL	NULL	NULL	31265
Ethyl isovalerate	Autism	Psychiatric	Feces	HMDB0030028	NULL	C12290	NULL	7945
Ethyl pentanoate	Autism	Psychiatric	Feces	HMDB0040297	NULL	NULL	NULL	10882
Ethyl propionate	Autism	Psychiatric	Feces	HMDB0030058	NULL	NULL	NULL	7749
Ethylmethylacetic acid	Autism	Psychiatric	Feces	HMDB0002176	NULL	C18319	NULL	8314
Furanone A	Autism	Psychiatric	Feces	HMDB0094691	NULL	C17602	NULL	140765
Geraniol	Autism	Psychiatric	Feces	HMDB0005812	NULL	C09871	Metabolism of terpenoids and polyketides	643820
Glycine	Autism	Psychiatric	Feces	HMDB0000123	DB00145	C00037	Metabolism of other amino acids	750
Heptanoic acid	Autism	Psychiatric	Feces	HMDB0000666	DB02938	C17714	NULL	8094
Hexadecyl Benzoic acid	Autism	Psychiatric	Feces	HMDB0094685	NULL	NULL	NULL	11551966
Hexyl acetate	Autism	Psychiatric	Feces	HMDB0029980	NULL	NULL	NULL	8908
Hexyl butyrate	Autism	Psychiatric	Feces	HMDB0033620	NULL	NULL	NULL	17525
Hexyl propionate	Autism	Psychiatric	Feces	HMDB0034606	NULL	NULL	NULL	88454
Hexyl valerate	Autism	Psychiatric	Feces	HMDB0062119	NULL	NULL	NULL	70694
Homovanillic acid	Autism	Psychiatric	Cerebrospinal Fluid (CSF)	HMDB0000118	NULL	C05582	Amino acid metabolism	1738
Indole	Autism	Psychiatric	Feces	HMDB0000738	NULL	C00463	Amino acid metabolism	798
Indoleacetic acid	Autism	Psychiatric	Cerebrospinal Fluid (CSF)	HMDB0000197	DB07950	C00954	Amino acid metabolism	802
Isovaleric acid	Autism	Psychiatric	Feces	HMDB0000718	DB03750	C08262	NULL	10430
L-Alanine	Autism	Psychiatric	Feces	HMDB0000161	DB00160	C00041	Energy metabolism	5950
L-Arginine	Autism	Psychiatric	Feces	HMDB0000517	DB00125	C00062	Metabolism of other amino acids	6322
L-Cystathionine	Autism	Psychiatric	Blood	HMDB0000099	NULL	C02291	Amino acid metabolism	439258
L-Cysteine	Autism	Psychiatric	Feces	HMDB0000574	DB00151	C00097	Amino acid metabolism	5862
L-Glutamic acid	Autism	Psychiatric	Feces	HMDB0000148	DB00142	C00025	Carbohydrate metabolism	33032
L-Histidine	Autism	Psychiatric	Feces	HMDB0000177	DB00117	C00135	Metabolism of other amino acids	6274
L-Isoleucine	Autism	Psychiatric	Feces	HMDB0000172	DB00167	C00407	Metabolism of other amino acids	6306
L-Leucine	Autism	Psychiatric	Feces	HMDB0000687	DB00149	C00123	Amino acid metabolism	6106
L-Lysine	Autism	Psychiatric	Feces	HMDB0000182	DB00123	C00047	Biosynthesis of other secondary metabolites	5962
L-Methionine	Autism	Psychiatric	Feces	HMDB0000696	DB00134	C00073	Biosynthesis of other secondary metabolites	6137
L-Phenylalanine	Autism	Psychiatric	Feces	HMDB0000159	DB00120	C00079	Amino acid metabolism	6140
L-Proline	Autism	Psychiatric	Feces	HMDB0000162	DB00172	C00148	Amino acid metabolism	145742
L-Serine	Autism	Psychiatric	Feces	HMDB0000187	DB00133	C00065	Amino acid metabolism	5951
L-Threonine	Autism	Psychiatric	Feces	HMDB0000167	DB00156	C00188	Metabolism of cofactors and vitamins	6288
L-Tryptophan	Autism	Psychiatric	Feces	HMDB0000929	DB00150	C00078	Amino acid metabolism	6305
L-Tyrosine	Autism	Psychiatric	Feces	HMDB0000158	DB00135	C00082	Amino acid metabolism	6057
L-Valine	Autism	Psychiatric	Feces	HMDB0000883	DB00161	C00183	Metabolism of other amino acids	6287
Methyl acetate	Autism	Psychiatric	Feces	HMDB0031523	NULL	C17530	NULL	6584
Methyl butyrate	Autism	Psychiatric	Feces	HMDB0033890	NULL	NULL	NULL	12180
Methyl isobutyl ketone	Autism	Psychiatric	Feces	HMDB0002939	NULL	C19263	NULL	7909
Methyl neopentyl phthalic acid	Autism	Psychiatric	Feces	HMDB0094669	NULL	NULL	NULL	6424504
Methyl pentanoate	Autism	Psychiatric	Feces	HMDB0031207	NULL	NULL	NULL	12206
Nonanal	Autism	Psychiatric	Feces	HMDB0059835	NULL	NULL	NULL	31289
Octanal	Autism	Psychiatric	Feces	HMDB0001140	NULL	C01545	NULL	454
Octane	Autism	Psychiatric	Feces	HMDB0001485	NULL	C01387	NULL	356
octanoate radical	Autism	Psychiatric	Feces	HMDB0062511	DB04519	C06423	Lipid metabolism	379
Octanol	Autism	Psychiatric	Feces	HMDB0001183	NULL	C00756	NULL	957
Oenanthic ether	Autism	Psychiatric	Feces	HMDB0000798	NULL	NULL	NULL	7797
Ornithine	Autism	Psychiatric	Feces	HMDB0000214	DB00129	C00077	Metabolism of other amino acids	6262
o-Xylene	Autism	Psychiatric	Feces	HMDB0059851	NULL	C07212	Xenobiotics biodegradation and metabolism	7237
p-Cresol	Autism	Psychiatric	Feces	HMDB0001858	DB01688	C01468	Xenobiotics biodegradation and metabolism	2879
Phenol	Autism	Psychiatric	Feces	HMDB0000228	DB03255	C15584	NULL	996
Phenylacetaldehyde	Autism	Psychiatric	Feces	HMDB0006236	DB02178	C00601	Amino acid metabolism	998
Phenylethylamine	Autism	Psychiatric	Urine	HMDB0012275	NULL	C05332	Amino acid metabolism	1001
Propionic acid	Autism	Psychiatric	Feces	HMDB0000237	DB03766	C00163	Metabolism of cofactors and vitamins	1032
Propyl butyrate	Autism	Psychiatric	Feces	HMDB0039618	NULL	NULL	NULL	7770
Propyl hexanoate	Autism	Psychiatric	Feces	HMDB0034165	NULL	NULL	NULL	12293
Succinyladenosine	Autism	Psychiatric	Blood	HMDB0000912	NULL	NULL	NULL	20849086
Toluene	Autism	Psychiatric	Feces	HMDB0034168	DB11558	C01455	Xenobiotics biodegradation and metabolism	1140
Valeric acid	Autism	Psychiatric	Feces	HMDB0000892	DB02406	C00803	NULL	7991
xi-2-Ethylheptanoic acid	Autism	Psychiatric	Feces	HMDB0030331	NULL	NULL	NULL	18648
xi-3-Heptanol	Autism	Psychiatric	Feces	HMDB0031481	NULL	NULL	NULL	11520
13S-hydroxyoctadecadienoic acid	Autosomal dominant polycystic kidney disease	Anatomical entity	Blood	HMDB0004667	DB06926	C14762	Lipid metabolism	6443013
1-Methylnicotinamide	Autosomal dominant polycystic kidney disease	Anatomical entity	Urine	HMDB0000699	NULL	C02918	Metabolism of cofactors and vitamins	457
2-Methyl-3-ketovaleric acid	Autosomal dominant polycystic kidney disease	Anatomical entity	Urine	HMDB0000408	NULL	NULL	NULL	189028
2-Methylbutyroylcarnitine	Autosomal dominant polycystic kidney disease	Anatomical entity	Urine	HMDB0000378	NULL	NULL	NULL	6426901
2-Methylbutyrylglycine	Autosomal dominant polycystic kidney disease	Anatomical entity	Urine	HMDB0000339	NULL	NULL	NULL	193872
3-Hydroxyisovaleric acid	Autosomal dominant polycystic kidney disease	Anatomical entity	Urine	HMDB0000754	NULL	NULL	NULL	69362
3-Methylxanthine	Autosomal dominant polycystic kidney disease	Anatomical entity	Urine	HMDB0001886	NULL	C16357	Biosynthesis of other secondary metabolites	70639
6-Hydroxynicotinic acid	Autosomal dominant polycystic kidney disease	Anatomical entity	Urine	HMDB0002658	NULL	C01020	Metabolism of cofactors and vitamins	72924
Asymmetric dimethylarginine	Autosomal dominant polycystic kidney disease	Anatomical entity	Urine	HMDB0001539	DB01686	C03626	NULL	123831
D-Glutamic acid	Autosomal dominant polycystic kidney disease	Anatomical entity	Urine	HMDB0003339	NULL	NULL	NULL	193872
Dihydroxyacetone	Autosomal dominant polycystic kidney disease	Anatomical entity	Urine	HMDB0001882	DB01775	C00184	Lipid metabolism	670
Dimethylamine	Autosomal dominant polycystic kidney disease	Anatomical entity	Urine	HMDB0000087	NULL	C00543	Energy metabolism	674
D-Proline	Autosomal dominant polycystic kidney disease	Anatomical entity	Urine	HMDB0003411	NULL	C00763	Amino acid metabolism	8988
D-Serine	Autosomal dominant polycystic kidney disease	Anatomical entity	Urine	HMDB0003406	DB03929	C00740	Amino acid metabolism	71077
Ethanol	Autosomal dominant polycystic kidney disease	Anatomical entity	Urine	HMDB0000108	DB00898	C00469	Carbohydrate metabolism	702
Ethanolamine	Autosomal dominant polycystic kidney disease	Anatomical entity	Urine	HMDB0000149	DB03994	C00189	Metabolism of other amino acids	700
Formic acid	Autosomal dominant polycystic kidney disease	Anatomical entity	Urine	HMDB0000142	DB01942	C00058	Carbohydrate metabolism	284
Glycine	Autosomal dominant polycystic kidney disease	Anatomical entity	Urine	HMDB0000123	DB00145	C00037	Metabolism of other amino acids	750
Hydroxyacetone	Autosomal dominant polycystic kidney disease	Anatomical entity	Urine	HMDB0006961	NULL	C05235	Amino acid metabolism	8299
Hypoxanthine	Autosomal dominant polycystic kidney disease	Anatomical entity	Urine	HMDB0000157	NULL	C00262	Nucleotide metabolism	790
Isocitric acid	Autosomal dominant polycystic kidney disease	Anatomical entity	Urine	HMDB0000193	NULL	C00311	Carbohydrate metabolism	1198
Levoglucosan	Autosomal dominant polycystic kidney disease	Anatomical entity	Urine	HMDB0000640	NULL	NULL	NULL	2724705
L-Glutamic acid	Autosomal dominant polycystic kidney disease	Anatomical entity	Urine	HMDB0000148	DB00142	C00025	Carbohydrate metabolism	33032
L-Histidine	Autosomal dominant polycystic kidney disease	Anatomical entity	Urine	HMDB0000177	DB00117	C00135	Metabolism of other amino acids	6274
L-Isoleucine	Autosomal dominant polycystic kidney disease	Anatomical entity	Urine	HMDB0000172	DB00167	C00407	Metabolism of other amino acids	6306
L-Lactic acid	Autosomal dominant polycystic kidney disease	Anatomical entity	Urine	HMDB0000190	DB03066	C00256	Carbohydrate metabolism	61503
L-Lysine	Autosomal dominant polycystic kidney disease	Anatomical entity	Urine	HMDB0000182	DB00123	C00047	Biosynthesis of other secondary metabolites	5962
L-Proline	Autosomal dominant polycystic kidney disease	Anatomical entity	Urine	HMDB0000162	DB00172	C00148	Amino acid metabolism	145742
L-Serine	Autosomal dominant polycystic kidney disease	Anatomical entity	Urine	HMDB0000187	DB00133	C00065	Amino acid metabolism	5951
L-Threonine	Autosomal dominant polycystic kidney disease	Anatomical entity	Urine	HMDB0000167	DB00156	C00188	Metabolism of cofactors and vitamins	6288
L-Valine	Autosomal dominant polycystic kidney disease	Anatomical entity	Urine	HMDB0000883	DB00161	C00183	Metabolism of other amino acids	6287
N-Acetylglutamine	Autosomal dominant polycystic kidney disease	Anatomical entity	Urine	HMDB0006029	NULL	NULL	NULL	25561
N-Acetyl-L-tyrosine	Autosomal dominant polycystic kidney disease	Anatomical entity	Urine	HMDB0000866	NULL	C01657	NULL	68310
Nicotinamide riboside	Autosomal dominant polycystic kidney disease	Anatomical entity	Urine	HMDB0000855	NULL	C03150	Metabolism of cofactors and vitamins	439924
Nicotinuric acid	Autosomal dominant polycystic kidney disease	Anatomical entity	Urine	HMDB0003269	NULL	C05380	Metabolism of cofactors and vitamins	68499
Pyrocatechol	Autosomal dominant polycystic kidney disease	Anatomical entity	Urine	HMDB0000957	DB02232	C15571	NULL	289
Pyroglutamic acid	Autosomal dominant polycystic kidney disease	Anatomical entity	Urine	HMDB0000267	NULL	C01879	Metabolism of other amino acids	7405
Salicylic acid	Autosomal dominant polycystic kidney disease	Anatomical entity	Urine	HMDB0001895	DB00936	C00805	Amino acid metabolism	338
Sucrose	Autosomal dominant polycystic kidney disease	Anatomical entity	Urine	HMDB0000258	NULL	C00089	Carbohydrate metabolism	5988
Symmetric dimethylarginine	Autosomal dominant polycystic kidney disease	Anatomical entity	Urine	HMDB0003334	DB02302	NULL	NULL	169148
Taurine	Autosomal dominant polycystic kidney disease	Anatomical entity	Urine	HMDB0000251	DB01956	C00245	Lipid metabolism	1123
Theobromine	Autosomal dominant polycystic kidney disease	Anatomical entity	Urine	HMDB0002825	DB01412	C07480	Biosynthesis of other secondary metabolites	5429
Trigonelline	Autosomal dominant polycystic kidney disease	Anatomical entity	Urine	HMDB0000875	NULL	C01004	Metabolism of cofactors and vitamins	5570
L-Phenylalanine	Bacterial infections	Respiratory	Blood	HMDB0000159	DB00120	C00079	Amino acid metabolism	6140
Dopamine	Bacterial meningitis	Respiratory	Cerebrospinal Fluid (CSF)	HMDB0000073	DB00988	C03758	Biosynthesis of other secondary metabolites	681
Epinephrine	Bacterial meningitis	Respiratory	Cerebrospinal Fluid (CSF)	HMDB0000068	DB00668	C00788	Amino acid metabolism	5816
Norepinephrine	Bacterial meningitis	Respiratory	Cerebrospinal Fluid (CSF)	HMDB0000216	DB00368	C00547	Amino acid metabolism	439260
Uric acid	Bacterial meningitis	Respiratory	Blood	HMDB0000289	DB08844	C00366	Nucleotide metabolism	1175
Aldosterone	Bartter Syndrome, Type 1, Antenatal	Syndrome	Blood	HMDB0000037	NULL	C01780	Lipid metabolism	24758425
Calcium	Bartter Syndrome, Type 1, Antenatal	Syndrome	Blood	HMDB0000464	NULL	C00076	NULL	271
Chloride ion	Bartter Syndrome, Type 1, Antenatal	Syndrome	Blood	HMDB0000492	NULL	C00698	NULL	24526
Magnesium	Bartter Syndrome, Type 1, Antenatal	Syndrome	Blood	HMDB0000547	DB01378	C00305	NULL	888
Potassium	Bartter Syndrome, Type 1, Antenatal	Syndrome	Blood	HMDB0000586	NULL	C00238	NULL	813
Sodium	Bartter Syndrome, Type 1, Antenatal	Syndrome	Urine	HMDB0000588	NULL	C01330	Energy metabolism	923
17-Hydroxyprogesterone	Bartter Syndrome, Type 2, Antenatal	Syndrome	Blood	HMDB0000374	NULL	C01176	Lipid metabolism	6238
Aldosterone	Bartter Syndrome, Type 2, Antenatal	Syndrome	Blood	HMDB0000037	NULL	C01780	Lipid metabolism	24758425
Calcium	Bartter Syndrome, Type 2, Antenatal	Syndrome	Urine	HMDB0000464	NULL	C00076	NULL	271
Chloride ion	Bartter Syndrome, Type 2, Antenatal	Syndrome	Blood	HMDB0000492	NULL	C00698	NULL	24526
Cortisol	Bartter Syndrome, Type 2, Antenatal	Syndrome	Blood	HMDB0000063	DB00741	C00735	Lipid metabolism	5754
Creatinine	Bartter Syndrome, Type 2, Antenatal	Syndrome	Blood	HMDB0000562	NULL	C00791	Amino acid metabolism	588
Hydrogen carbonate	Bartter Syndrome, Type 2, Antenatal	Syndrome	Blood	HMDB0000595	NULL	C01353	Energy metabolism	767
Magnesium	Bartter Syndrome, Type 2, Antenatal	Syndrome	Blood	HMDB0000547	DB01378	C00305	NULL	888
Potassium	Bartter Syndrome, Type 2, Antenatal	Syndrome	Blood	HMDB0000586	NULL	C00238	NULL	813
Sodium	Bartter Syndrome, Type 2, Antenatal	Syndrome	Blood	HMDB0000588	NULL	C01330	Energy metabolism	923
Urea	Bartter Syndrome, Type 2, Antenatal	Syndrome	Blood	HMDB0000294	DB03904	C00086	Xenobiotics biodegradation and metabolism	1176
Calcium	Bartter Syndrome, Type 3	Syndrome	Blood	HMDB0000464	NULL	C00076	NULL	271
Carbon dioxide	Bartter Syndrome, Type 3	Syndrome	Blood	HMDB0001967	DB09157	C00011	Energy metabolism	280
Chloride ion	Bartter Syndrome, Type 3	Syndrome	Blood	HMDB0000492	NULL	C00698	NULL	24526
Magnesium	Bartter Syndrome, Type 3	Syndrome	Blood	HMDB0000547	DB01378	C00305	NULL	888
Potassium	Bartter Syndrome, Type 3	Syndrome	Blood	HMDB0000586	NULL	C00238	NULL	813
Sodium	Bartter Syndrome, Type 3	Syndrome	Blood	HMDB0000588	NULL	C01330	Energy metabolism	923
Aldosterone	Bartter Syndrome, Type 4A, Neonatal, with Sensorineural Deafness	Syndrome	Blood	HMDB0000037	NULL	C01780	Lipid metabolism	24758425
Calcidiol	Bartter Syndrome, Type 4A, Neonatal, with Sensorineural Deafness	Syndrome	Blood	HMDB0003550	DB00146	C01561	Lipid metabolism	5283731
Calcium	Bartter Syndrome, Type 4A, Neonatal, with Sensorineural Deafness	Syndrome	Blood	HMDB0000464	NULL	C00076	NULL	271
Creatinine	Bartter Syndrome, Type 4A, Neonatal, with Sensorineural Deafness	Syndrome	Blood	HMDB0000562	NULL	C00791	Amino acid metabolism	588
Hydrogen carbonate	Bartter Syndrome, Type 4A, Neonatal, with Sensorineural Deafness	Syndrome	Blood	HMDB0000595	NULL	C01353	Energy metabolism	767
Magnesium	Bartter Syndrome, Type 4A, Neonatal, with Sensorineural Deafness	Syndrome	Blood	HMDB0000547	DB01378	C00305	NULL	888
Phosphate	Bartter Syndrome, Type 4A, Neonatal, with Sensorineural Deafness	Syndrome	Blood	HMDB0001429	NULL	C00009	Glycan biosynthesis and metabolism	1004
Potassium	Bartter Syndrome, Type 4A, Neonatal, with Sensorineural Deafness	Syndrome	Blood	HMDB0000586	NULL	C00238	NULL	813
Sodium	Bartter Syndrome, Type 4A, Neonatal, with Sensorineural Deafness	Syndrome	Urine	HMDB0000588	NULL	C01330	Energy metabolism	923
Aldosterone	Bartter Syndrome, Type 4B, Neonatal, With Sensorineural Deafness	Syndrome	Blood	HMDB0000037	NULL	C01780	Lipid metabolism	24758425
Chloride ion	Bartter Syndrome, Type 4B, Neonatal, With Sensorineural Deafness	Syndrome	Blood	HMDB0000492	NULL	C00698	NULL	24526
Creatinine	Bartter Syndrome, Type 4B, Neonatal, With Sensorineural Deafness	Syndrome	Blood	HMDB0000562	NULL	C00791	Amino acid metabolism	588
Hydrogen carbonate	Bartter Syndrome, Type 4B, Neonatal, With Sensorineural Deafness	Syndrome	Blood	HMDB0000595	NULL	C01353	Energy metabolism	767
Calcium	Bartter Syndrome, Type 5, Antenatal, Transient	Syndrome	Urine	HMDB0000464	NULL	C00076	NULL	271
Chloride ion	Bartter Syndrome, Type 5, Antenatal, Transient	Syndrome	Blood	HMDB0000492	NULL	C00698	NULL	24526
Hydrogen carbonate	Bartter Syndrome, Type 5, Antenatal, Transient	Syndrome	Blood	HMDB0000595	NULL	C01353	Energy metabolism	767
Potassium	Bartter Syndrome, Type 5, Antenatal, Transient	Syndrome	Blood	HMDB0000586	NULL	C00238	NULL	813
Sodium	Bartter Syndrome, Type 5, Antenatal, Transient	Syndrome	Blood	HMDB0000588	NULL	C01330	Energy metabolism	923
D-Glucose	Beckwith-Wiedemann Syndrome	Syndrome	Blood	HMDB0000122	DB09341	C00031	Biosynthesis of other secondary metabolites	5793
Cortisol	Benign gynecological diseases	Other	Cerebrospinal Fluid (CSF)	HMDB0000063	DB00741	C00735	Lipid metabolism	5754
Estradiol	Benign gynecological diseases	Other	Cerebrospinal Fluid (CSF)	HMDB0000151	DB00783	C00951	Lipid metabolism	5757
Androstanediol	Benign prostatic hyperplasia	Anatomical entity	Urine	HMDB0000495	NULL	C07632	NULL	441301
trans-trans-Muconic acid	Benzene exposure	Other	Urine	HMDB0002349	NULL	C02480	Xenobiotics biodegradation and metabolism	5280518
2-Methyl-3-hydroxybutyric acid	Beta-ketothiolase deficiency	Genetic disease	Urine	HMDB0000354	NULL	NULL	NULL	160471
2-Methylacetoacetic acid	Beta-ketothiolase deficiency	Genetic disease	Urine	HMDB0003771	NULL	NULL	NULL	150996
Tiglylglycine	Beta-ketothiolase deficiency	Genetic disease	Urine	HMDB0000959	NULL	NULL	NULL	6441567
Beta-1,4-mannose-N-acetylglucosamine	beta-Mannosidosis	Metabolic	Urine	HMDB0006535	NULL	NULL	NULL	53477853
3-Mercaptolactic acid	Beta-mercaptolactate-cysteine Disulfiduria	Endocrine	Urine	HMDB0002127	NULL	C05823	Amino acid metabolism	160645
3-Mercaptopyruvic acid	Beta-mercaptolactate-cysteine Disulfiduria	Endocrine	Urine	HMDB0001368	NULL	C00957	Amino acid metabolism	98
Thiocyanate	Beta-mercaptolactate-cysteine Disulfiduria	Endocrine	Urine	HMDB0001453	NULL	C01755	NULL	9322
Thiosulfate	Beta-mercaptolactate-cysteine Disulfiduria	Endocrine	Urine	HMDB0000257	NULL	C05529	NULL	1085
Acetaminophen glucuronide	Beta-thalassemia	Hematological	Blood	HMDB0010316	NULL	NULL	NULL	83944
Ubiquinol 8	Beta-thalassemia	Hematological	Blood	HMDB0001060	NULL	NULL	NULL	22833558
Dihydrothymine	Beta-ureidopropionase deficiency	Metabolic	Cerebrospinal Fluid (CSF)	HMDB0000079	DB03462	C00906	Nucleotide metabolism	93556
Thymine	Beta-ureidopropionase deficiency	Metabolic	Cerebrospinal Fluid (CSF)	HMDB0000262	NULL	C00178	Nucleotide metabolism	1135
Ureidoisobutyric acid	Beta-ureidopropionase deficiency	Metabolic	Cerebrospinal Fluid (CSF)	HMDB0002031	NULL	C05100	Nucleotide metabolism	160663
3b-Hydroxy-5-cholenoic acid	Bile Acid Synthesis Defect, Congenital, 1	Metabolic	Urine	HMDB0000308	NULL	NULL	NULL	92997
Bilirubin	Bile Acid Synthesis Defect, Congenital, 1	Metabolic	Blood	HMDB0000054	NULL	NULL	NULL	21252250
Allolithocholic acid	Biliary atresia	Gastrointestinal	Urine	HMDB0000381	NULL	NULL	NULL	53477689
Chenodeoxycholic acid	Biliary atresia	Gastrointestinal	Blood	HMDB0000518	DB06777	C02528	Lipid metabolism	10133
Chenodeoxycholic acid glycine conjugate	Biliary atresia	Gastrointestinal	Urine	HMDB0000637	NULL	C05466	Lipid metabolism	22833540
Cholic acid	Biliary atresia	Gastrointestinal	Blood	HMDB0000619	DB02659	C00695	Lipid metabolism	221493
Glycocholic acid	Biliary atresia	Gastrointestinal	Blood	HMDB0000138	NULL	C01921	Lipid metabolism	23617285
Glycolic acid	Biliary atresia	Gastrointestinal	Urine	HMDB0000115	DB03085	C03547	Lipid metabolism	757
Hyaluronic acid	Biliary atresia	Gastrointestinal	Blood	HMDB0002061	NULL	C00518	NULL	53477741
Lithocholic acid	Biliary atresia	Gastrointestinal	Blood	HMDB0000761	NULL	C03990	Lipid metabolism	9903
Taurochenodesoxycholic acid	Biliary atresia	Gastrointestinal	Urine	HMDB0000951	NULL	C05465	Lipid metabolism	387316
Taurocholic acid	Biliary atresia	Gastrointestinal	Urine	HMDB0000036	DB04348	C05122	Metabolism of other amino acids	6675
2-Methylcitric acid	Biotinidase deficiency	Metabolic	Urine	HMDB0000379	NULL	NULL	NULL	515
3-Hydroxyisovaleric acid	Biotinidase deficiency	Metabolic	Blood	HMDB0000754	NULL	NULL	NULL	69362
3-Methylcrotonylglycine	Biotinidase deficiency	Metabolic	Urine	HMDB0000459	NULL	NULL	NULL	169485
Hydroxypropionic acid	Biotinidase deficiency	Metabolic	Urine	HMDB0000700	DB03688	C01013	Carbohydrate metabolism	68152
5-Hydroxyindoleacetic acid	Bipolar disorder	Psychiatric	Cerebrospinal Fluid (CSF)	HMDB0000763	NULL	C05635	Amino acid metabolism	1826
Cortisol	Bipolar disorder	Psychiatric	Blood	HMDB0000063	DB00741	C00735	Lipid metabolism	5754
2-Pyrrolidinone	Bladder infections	Anatomical entity	Blood	HMDB0002039	NULL	C11118	NULL	12025
Arachidonic acid	Bladder infections	Anatomical entity	Feces	HMDB0001043	NULL	C00219	Lipid metabolism	444899
Butyric acid	Bladder infections	Anatomical entity	Feces	HMDB0000039	DB03568	C00246	Carbohydrate metabolism	264
Dimethylamine	Bladder infections	Anatomical entity	Urine	HMDB0000087	NULL	C00543	Energy metabolism	674
Folic acid	Bladder infections	Anatomical entity	Feces	HMDB0000121	DB00158	C00504	Metabolism of cofactors and vitamins	6037
Glyceraldehyde	Bladder infections	Anatomical entity	Feces	HMDB0001051	NULL	C02154	NULL	751
Glyoxylic acid	Bladder infections	Anatomical entity	Feces	HMDB0000119	DB04343	C00048	Carbohydrate metabolism	760
Linoleic acid	Bladder infections	Anatomical entity	Feces	HMDB0000673	NULL	C01595	Lipid metabolism	5280450
3,5-Diiodothyronine	Brain tumors	Cancer	Blood	HMDB0000582	NULL	NULL	NULL	123675
Thromboxane B2	Brain tumors	Cancer	Cerebrospinal Fluid (CSF)	HMDB0003252	NULL	C05963	Lipid metabolism	5283137
Glycolic acid	Branched-chain Keto Acid Dehydrogenase Kinase Deficiency	Genetic disease	Blood	HMDB0000115	DB03085	C03547	Lipid metabolism	757
Hydroxypropionic acid	Branched-chain Keto Acid Dehydrogenase Kinase Deficiency	Genetic disease	Blood	HMDB0000700	DB03688	C01013	Carbohydrate metabolism	68152
Ketoleucine	Branched-chain Keto Acid Dehydrogenase Kinase Deficiency	Genetic disease	Blood	HMDB0000695	DB03229	C00233	Biosynthesis of other secondary metabolites	70
L-Isoleucine	Branched-chain Keto Acid Dehydrogenase Kinase Deficiency	Genetic disease	Blood	HMDB0000172	DB00167	C00407	Biosynthesis of other secondary metabolites	6306
L-Leucine	Branched-chain Keto Acid Dehydrogenase Kinase Deficiency	Genetic disease	Blood	HMDB0000687	DB00149	C00123	Amino acid metabolism	6106
Creatinine	Brown-Vialetto-Van Laere Syndrome 1	Syndrome	Blood	HMDB0000562	NULL	C00791	Amino acid metabolism	588
Riboflavin	Brown-Vialetto-Van Laere Syndrome 1	Syndrome	Blood	HMDB0000244	DB00140	C00255	Metabolism of cofactors and vitamins	493570
3-Methoxytyramine	Brunner Syndrome	Metabolic	Urine	HMDB0000022	NULL	C05587	Biosynthesis of other secondary metabolites	1669
5-Hydroxyindoleacetic acid	Brunner Syndrome	Metabolic	Urine	HMDB0000763	NULL	C05635	Amino acid metabolism	1826
Homovanillic acid	Brunner Syndrome	Metabolic	Urine	HMDB0000118	NULL	C05582	Amino acid metabolism	1738
Normetanephrine	Brunner Syndrome	Metabolic	Urine	HMDB0000819	NULL	C05589	Amino acid metabolism	1237
Serotonin	Brunner Syndrome	Metabolic	Urine	HMDB0000259	NULL	C00780	Amino acid metabolism	5202
Tyramine	Brunner Syndrome	Metabolic	Urine	HMDB0000306	DB08841	C00483	Amino acid metabolism	5610
Vanillylmandelic acid	Brunner Syndrome	Metabolic	Urine	HMDB0000291	NULL	C05584	Amino acid metabolism	736172
Phenylethylamine	Bulimia nervosa	Mental health	Blood	HMDB0012275	NULL	C05332	Amino acid metabolism	1001
L-Tryptophan	Cachexia	Other	Urine	HMDB0000929	DB00150	C00078	Amino acid metabolism	6305
L-Tyrosine	Cachexia	Other	Urine	HMDB0000158	DB00135	C00082	Amino acid metabolism	6057
L-Valine	Cachexia	Other	Cerebrospinal Fluid (CSF)	HMDB0000883	DB00161	C00183	Amino acid metabolism	6287
myo-Inositol	Cachexia	Other	Urine	HMDB0000211	NULL	C00137	Carbohydrate metabolism	NULL
Uric acid	Cachexia	Other	Blood	HMDB0000289	DB08844	C00366	Nucleotide metabolism	1175
Testosterone	Cadmium exposure	Respiratory	Blood	HMDB0000234	DB07768	NULL	NULL	10204
1-Methyluric acid	Canavan disease	Metabolic	Urine	HMDB0003099	NULL	C16359	Biosynthesis of other secondary metabolites	69726
3-Methyladenine	Canavan disease	Metabolic	Urine	HMDB0011600	DB04104	C00913	NULL	1673
Ascorbic acid	Canavan disease	Metabolic	Blood	HMDB0000044	DB00126	C01041	Carbohydrate metabolism	54670067
Citric acid	Canavan disease	Metabolic	Cerebrospinal Fluid (CSF)	HMDB0000094	DB04272	C00158	Energy metabolism	311
Creatinine	Canavan disease	Metabolic	Blood	HMDB0000562	NULL	C00791	Amino acid metabolism	588
Cytidine	Canavan disease	Metabolic	Blood	HMDB0000089	DB00987	C02961	NULL	6253
Glutathione	Canavan disease	Metabolic	Blood	HMDB0000125	DB00143	C02471	NULL	124886
Hypoxanthine	Canavan disease	Metabolic	Blood	HMDB0000157	NULL	C00262	Nucleotide metabolism	790
Inosine	Canavan disease	Metabolic	Blood	HMDB0000195	DB04335	C00294	Nucleotide metabolism	6021
N-Acetylaspartylglutamic acid	Canavan disease	Metabolic	Cerebrospinal Fluid (CSF)	HMDB0001067	NULL	C12270	NULL	5255
N-Acetyl-L-aspartic acid	Canavan disease	Metabolic	Blood	HMDB0000812	NULL	C01042	Amino acid metabolism	65065
Orotic acid	Canavan disease	Metabolic	Blood	HMDB0000226	DB02262	C00295	Nucleotide metabolism	967
Oxidized glutathione	Canavan disease	Metabolic	Blood	HMDB0003337	NULL	C00127	Metabolism of other amino acids	975
Pseudouridine	Canavan disease	Metabolic	Blood	HMDB0000767	NULL	C02067	Nucleotide metabolism	15047
Succinic acid	Canavan disease	Metabolic	Cerebrospinal Fluid (CSF)	HMDB0000254	DB00139	C00042	Carbohydrate metabolism	1110
Thymidine	Canavan disease	Metabolic	Blood	HMDB0000273	NULL	C00214	Nucleotide metabolism	5789
Uracil	Canavan disease	Metabolic	Blood	HMDB0000300	DB03419	C00106	Metabolism of cofactors and vitamins	1174
Uric acid	Canavan disease	Metabolic	Blood	HMDB0000289	DB08844	C00366	Nucleotide metabolism	1175
Uridine	Canavan disease	Metabolic	Blood	HMDB0000296	NULL	C00299	Nucleotide metabolism	6029
Xanthine	Canavan disease	Metabolic	Blood	HMDB0000292	DB02134	C00385	Nucleotide metabolism	1188
L-alpha-Aminobutyric acid	Cancer with metastatic bone disease	Cancer	Urine	HMDB0000452	NULL	C02356	NULL	80283
5-Hydroxyindoleacetic acid	Carbamoyl Phosphate Synthetase Deficiency	Metabolic	Urine	HMDB0000763	NULL	C05635	Amino acid metabolism	1826
Glycine	Carbamoyl Phosphate Synthetase Deficiency	Metabolic	Urine	HMDB0000123	DB00145	C00037	Metabolism of other amino acids	750
L-Glutamine	Carbamoyl Phosphate Synthetase Deficiency	Metabolic	Blood	HMDB0000641	DB00130	C00064	Nucleotide metabolism	5961
L-Lysine	Carbamoyl Phosphate Synthetase Deficiency	Metabolic	Urine	HMDB0000182	DB00123	C00047	Amino acid metabolism	5962
Uracil	Carbamoyl Phosphate Synthetase Deficiency	Metabolic	Urine	HMDB0000300	DB03419	C00106	Metabolism of cofactors and vitamins	1174
Prostaglandin F2a	Cardiac arrest	Other	Blood	HMDB0001139	NULL	C00639	Lipid metabolism	5283078
Leukotriene B4	Cardiopulmonary bypass	Other	Blood	HMDB0001085	NULL	NULL	NULL	5283128
6-Keto-prostaglandin F1a	Cardiopulmonary resuscitation	Other	Blood	HMDB0002886	NULL	C05961	Lipid metabolism	5280888
3-Hydroxybutyric acid	Carnitine palmitoyltransferase I deficiency	Metabolic	Blood	HMDB0000357	NULL	C01089	Lipid metabolism	441
Ammonia	Carnitine palmitoyltransferase I deficiency	Metabolic	Blood	HMDB0000051	NULL	C00014	Nucleotide metabolism	222
D-Glucose	Carnitine palmitoyltransferase I deficiency	Metabolic	Blood	HMDB0000122	DB09341	C00031	Biosynthesis of other secondary metabolites	5793
Hydrogen carbonate	Carnitine palmitoyltransferase I deficiency	Metabolic	Blood	HMDB0000595	NULL	C01353	Energy metabolism	767
L-Carnitine	Carnitine palmitoyltransferase I deficiency	Metabolic	Blood	HMDB0000062	DB00583	C00318	NULL	2724480
D-Glucose	Carnitine transporter defect; primary systemic carnitine deficiency	Metabolic	Blood	HMDB0000122	DB09341	C00031	Carbohydrate metabolism	5793
L-Carnitine	Carnitine transporter defect; primary systemic carnitine deficiency	Metabolic	Blood	HMDB0000062	DB00583	C00318	NULL	2724480
Adipic acid	Carnitine-acylcarnitine translocase deficiency	Metabolic	Urine	HMDB0000448	NULL	C06104	Xenobiotics biodegradation and metabolism	196
Dodecanedioic acid	Carnitine-acylcarnitine translocase deficiency	Metabolic	Urine	HMDB0000623	NULL	C02678	NULL	12736
Sebacic acid	Carnitine-acylcarnitine translocase deficiency	Metabolic	Urine	HMDB0000792	DB07645	C08277	NULL	5192
Suberic acid	Carnitine-acylcarnitine translocase deficiency	Metabolic	Urine	HMDB0000893	NULL	C08278	NULL	10457
Carnosine	Carnosinuria	Metabolic	Urine	HMDB0000033	NULL	C00386	Metabolism of other amino acids	439224
(-)-alpha-Pinene	Celiac disease	Gastrointestinal	Feces	HMDB0035658	NULL	C09880	Metabolism of terpenoids and polyketides	6654
(+)-a-Pinene	Celiac disease	Gastrointestinal	Feces	HMDB0006525	NULL	C09880	Metabolism of terpenoids and polyketides	6654
(±)-2-Heptanol	Celiac disease	Gastrointestinal	Feces	HMDB0033908	NULL	NULL	NULL	10976
(±)-2-Methylbutanal	Celiac disease	Gastrointestinal	Feces	HMDB0031526	NULL	C02223	NULL	7284
(R)-1-Octen-3-ol	Celiac disease	Gastrointestinal	Feces	HMDB0031299	NULL	C14272	NULL	18827
(S)-2-Methylbutanal	Celiac disease	Gastrointestinal	Feces	HMDB0031525	NULL	NULL	NULL	6971249
(S)-2-Methylbutanoic acid	Celiac disease	Gastrointestinal	Feces	HMDB0033742	NULL	NULL	NULL	448893
1,3-Di-tert-butylbenzene	Celiac disease	Gastrointestinal	Feces	HMDB0061923	NULL	NULL	NULL	136810
1-Butanol	Celiac disease	Gastrointestinal	Feces	HMDB0004327	DB02145	C06142	Carbohydrate metabolism	263
1-Hydroxy-2-butanone	Celiac disease	Gastrointestinal	Feces	HMDB0031507	NULL	NULL	NULL	521300
1-Isopropyl-2-methylbenzene	Celiac disease	Gastrointestinal	Saliva	HMDB0037050	NULL	NULL	NULL	10703
1-Methoxy-4-(2-propenyl)benzene	Celiac disease	Gastrointestinal	Feces	HMDB0034121	NULL	NULL	NULL	8815
1-Tridecene	Celiac disease	Gastrointestinal	Feces	HMDB0030930	NULL	NULL	NULL	17095
2-Decanone	Celiac disease	Gastrointestinal	Feces	HMDB0031409	NULL	NULL	NULL	12741
2-Dodecanone	Celiac disease	Gastrointestinal	Feces	HMDB0031019	NULL	C14996	NULL	22556
2-Furancarboxaldehyde	Celiac disease	Gastrointestinal	Feces	HMDB0032914	NULL	C14279	NULL	7362
2-Heptanone	Celiac disease	Gastrointestinal	Feces	HMDB0003671	NULL	C08380	NULL	8051
2-Hexanol	Celiac disease	Gastrointestinal	Saliva	HMDB0061886	NULL	NULL	NULL	12297
2-Nonanol	Celiac disease	Gastrointestinal	Feces	HMDB0033916	NULL	NULL	NULL	12367
2-Nonanone	Celiac disease	Gastrointestinal	Feces	HMDB0031266	NULL	NULL	NULL	13187
2-Nonenal	Celiac disease	Gastrointestinal	Feces	HMDB0031269	NULL	NULL	NULL	5354833
2-Oxohexane	Celiac disease	Gastrointestinal	Feces	HMDB0005842	NULL	NULL	NULL	11583
2-Pentanone	Celiac disease	Gastrointestinal	Feces	HMDB0034235	NULL	C01949	NULL	7895
2-Pentylfuran	Celiac disease	Gastrointestinal	Feces	HMDB0013824	NULL	NULL	NULL	19602
2-Pentylthiophene	Celiac disease	Gastrointestinal	Saliva	HMDB0040240	NULL	NULL	NULL	20995
2-Phenylethanol	Celiac disease	Gastrointestinal	Feces	HMDB0033944	DB02192	C05853	Amino acid metabolism	6054
2-Tridecanone	Celiac disease	Gastrointestinal	Feces	HMDB0034148	NULL	NULL	NULL	11622
2-Undecanone	Celiac disease	Gastrointestinal	Feces	HMDB0033713	DB08688	C01875	NULL	8163
3-Hexanone	Celiac disease	Gastrointestinal	Feces	HMDB0000753	NULL	NULL	NULL	11509
3-Octen-2-one	Celiac disease	Gastrointestinal	Feces	HMDB0033547	NULL	NULL	NULL	5363229
4-Heptanone	Celiac disease	Gastrointestinal	Feces	HMDB0004814	NULL	NULL	NULL	31246
4-Methyl-3-penten-2-one, 9CI	Celiac disease	Gastrointestinal	Saliva	HMDB0031563	NULL	NULL	NULL	8858
4-Methylthiazole	Celiac disease	Gastrointestinal	Feces	HMDB0033116	NULL	NULL	NULL	12748
5-Hydroxyindoleacetic acid	Celiac disease	Gastrointestinal	Cerebrospinal Fluid (CSF)	HMDB0000763	NULL	C05635	Amino acid metabolism	1826
Acetic acid	Celiac disease	Gastrointestinal	Feces	HMDB0000042	NULL	C00033	Metabolism of other amino acids	176
Acetoin	Celiac disease	Gastrointestinal	Feces	HMDB0003243	NULL	C00466	NULL	179
Acetone	Celiac disease	Gastrointestinal	Feces	HMDB0001659	NULL	C00207	Lipid metabolism	180
alpha-Cubebene	Celiac disease	Gastrointestinal	Feces	HMDB0036413	NULL	C09647	NULL	86609
Benzaldehyde	Celiac disease	Gastrointestinal	Feces	HMDB0006115	NULL	C00261	Xenobiotics biodegradation and metabolism	240
Benzene	Celiac disease	Gastrointestinal	Saliva	HMDB0001505	NULL	C01407	Xenobiotics biodegradation and metabolism	241
beta-Caryophyllene	Celiac disease	Gastrointestinal	Saliva	HMDB0036792	NULL	C09629	Metabolism of terpenoids and polyketides	5281515
beta-Pinene	Celiac disease	Gastrointestinal	Feces	HMDB0036560	NULL	C09882	NULL	14896
Butanone	Celiac disease	Gastrointestinal	Feces	HMDB0000474	NULL	C02845	NULL	6569
Butyl 2-methylbutanoate	Celiac disease	Gastrointestinal	Feces	HMDB0039216	NULL	NULL	NULL	61812
Butyl propionate	Celiac disease	Gastrointestinal	Feces	HMDB0030052	NULL	NULL	NULL	11529
Butyric acid	Celiac disease	Gastrointestinal	Feces	HMDB0000039	DB03568	C00246	Carbohydrate metabolism	264
Butyrylcarnitine	Celiac disease	Gastrointestinal	Blood	HMDB0002013	NULL	C02862	NULL	213144
Caproic acid	Celiac disease	Gastrointestinal	Feces	HMDB0000535	NULL	C01585	NULL	8892
Carbon disulfide	Celiac disease	Gastrointestinal	Feces	HMDB0036574	NULL	C19033	NULL	6348
Chloroform	Celiac disease	Gastrointestinal	Saliva	HMDB0029596	NULL	C13827	NULL	6212
D-Citronellol	Celiac disease	Gastrointestinal	Feces	HMDB0035093	NULL	C09849	Metabolism of terpenoids and polyketides	101977
Decanal	Celiac disease	Gastrointestinal	Feces	HMDB0011623	NULL	C12307	NULL	8175
Decanoylcarnitine	Celiac disease	Gastrointestinal	Blood	HMDB0000651	NULL	NULL	NULL	10245190
Diacetyl	Celiac disease	Gastrointestinal	Feces	HMDB0003407	NULL	C00741	Carbohydrate metabolism	650
Dimethyl trisulfide	Celiac disease	Gastrointestinal	Feces	HMDB0013780	NULL	C08372	NULL	19310
Dimethyldisulfide	Celiac disease	Gastrointestinal	Feces	HMDB0005879	NULL	C08371	NULL	12232
Dodecanoylcarnitine	Celiac disease	Gastrointestinal	Blood	HMDB0002250	NULL	NULL	NULL	168381
Ethanol	Celiac disease	Gastrointestinal	Feces	HMDB0000108	DB00898	C00469	Carbohydrate metabolism	702
Ethyl acetate	Celiac disease	Gastrointestinal	Feces	HMDB0031217	NULL	C00849	NULL	8857
Ethyl butyrate	Celiac disease	Gastrointestinal	Feces	HMDB0033889	NULL	NULL	NULL	7762
Ethyl pentanoate	Celiac disease	Gastrointestinal	Feces	HMDB0040297	NULL	NULL	NULL	10882
Ethyl pentyl ketone	Celiac disease	Gastrointestinal	Feces	HMDB0031295	NULL	NULL	NULL	246728
Ethyl propionate	Celiac disease	Gastrointestinal	Feces	HMDB0030058	NULL	NULL	NULL	7749
Ethylmethylacetic acid	Celiac disease	Gastrointestinal	Feces	HMDB0002176	NULL	C18319	NULL	8314
Glycocholic acid	Celiac disease	Gastrointestinal	Blood	HMDB0000138	NULL	NULL	NULL	23617285
Hemimellitene	Celiac disease	Gastrointestinal	Saliva	HMDB0059901	NULL	C14518	NULL	10686
Heptanal	Celiac disease	Gastrointestinal	Feces	HMDB0031475	NULL	C14390	NULL	8130
Hexadecane	Celiac disease	Gastrointestinal	Feces	HMDB0033792	NULL	C14499	NULL	11006
Hexanal	Celiac disease	Gastrointestinal	Feces	HMDB0005994	NULL	C02373	Lipid metabolism	6184
Homovanillic acid	Celiac disease	Gastrointestinal	Cerebrospinal Fluid (CSF)	HMDB0000118	NULL	C05582	Amino acid metabolism	1738
Indole	Celiac disease	Gastrointestinal	Feces	HMDB0000738	NULL	C00463	Biosynthesis of other secondary metabolites	798
Isobutyric acid	Celiac disease	Gastrointestinal	Feces	HMDB0001873	DB02531	C02632	NULL	6590
Isocaproic acid	Celiac disease	Gastrointestinal	Feces	HMDB0000689	DB03993	NULL	NULL	12587
Isopentanol	Celiac disease	Gastrointestinal	Feces	HMDB0006007	DB02296	C07328	NULL	31260
Iso-Valeraldehyde	Celiac disease	Gastrointestinal	Feces	HMDB0006478	NULL	C07329	NULL	11552
Isovaleric acid	Celiac disease	Gastrointestinal	Feces	HMDB0000718	DB03750	C08262	NULL	10430
Isovalerylcarnitine	Celiac disease	Gastrointestinal	Blood	HMDB0000688	NULL	NULL	NULL	6426851
Lactulose	Celiac disease	Gastrointestinal	Blood	HMDB0000740	DB00581	C07064	NULL	11333
L-Asparagine	Celiac disease	Gastrointestinal	Feces	HMDB0000168	DB00174	C00152	Metabolism of other amino acids	6267
Lauric aldehyde	Celiac disease	Gastrointestinal	Feces	HMDB0033933	NULL	C02278	NULL	8194
L-Citronellol	Celiac disease	Gastrointestinal	Feces	HMDB0035094	NULL	C09849	Metabolism of terpenoids and polyketides	101977
L-Hexanoylcarnitine	Celiac disease	Gastrointestinal	Blood	HMDB0000756	NULL	NULL	NULL	3246938
L-Histidine	Celiac disease	Gastrointestinal	Feces	HMDB0000177	DB00117	C00135	Metabolism of other amino acids	6274
L-Methionine	Celiac disease	Gastrointestinal	Feces	HMDB0000696	DB00134	C00073	Biosynthesis of other secondary metabolites	6137
L-Octanoylcarnitine	Celiac disease	Gastrointestinal	Blood	HMDB0000791	NULL	C02838	NULL	11953814
L-Palmitoylcarnitine	Celiac disease	Gastrointestinal	Blood	HMDB0000222	NULL	C02990	Lipid metabolism	11953816
L-Proline	Celiac disease	Gastrointestinal	Feces	HMDB0000162	DB00172	C00148	Amino acid metabolism	145742
L-Tryptophan	Celiac disease	Gastrointestinal	Cerebrospinal Fluid (CSF)	HMDB0000929	DB00150	C00078	Amino acid metabolism	6305
Menthol	Celiac disease	Gastrointestinal	Saliva	HMDB0003352	DB00825	C00400	Metabolism of terpenoids and polyketides	16666
Methyl butyrate	Celiac disease	Gastrointestinal	Feces	HMDB0033890	NULL	NULL	NULL	12180
Methyl isobutyl ketone	Celiac disease	Gastrointestinal	Saliva	HMDB0002939	NULL	C19263	NULL	7909
Methyl propenyl ketone	Celiac disease	Gastrointestinal	Feces	HMDB0001184	NULL	NULL	NULL	637920
N-Dodecane	Celiac disease	Gastrointestinal	Feces	HMDB0031444	NULL	C08374	NULL	8182
Nonadecane	Celiac disease	Gastrointestinal	Saliva	HMDB0034289	NULL	NULL	NULL	12401
Nonanal	Celiac disease	Gastrointestinal	Feces	HMDB0059835	NULL	NULL	NULL	31289
o-Cresol	Celiac disease	Gastrointestinal	Feces	HMDB0002055	NULL	C01542	Xenobiotics biodegradation and metabolism	335
Octanal	Celiac disease	Gastrointestinal	Feces	HMDB0001140	NULL	C01545	NULL	454
Octanol	Celiac disease	Gastrointestinal	Feces	HMDB0001183	NULL	C00756	NULL	957
Octyl 2-methylbutyrate	Celiac disease	Gastrointestinal	Saliva	HMDB0036219	NULL	NULL	NULL	520455
Octyl acetate	Celiac disease	Gastrointestinal	Feces	HMDB0038602	NULL	NULL	NULL	8164
Octyl butanoate	Celiac disease	Gastrointestinal	Feces	HMDB0034136	NULL	NULL	NULL	61030
p-Cresol	Celiac disease	Gastrointestinal	Feces	HMDB0001858	DB01688	C01468	Xenobiotics biodegradation and metabolism	2879
Pentadecane	Celiac disease	Gastrointestinal	Saliva	HMDB0059886	NULL	C08388	NULL	12391
Phenol	Celiac disease	Gastrointestinal	Feces	HMDB0000228	DB03255	C15584	NULL	996
Phenylacetaldehyde	Celiac disease	Gastrointestinal	Feces	HMDB0006236	DB02178	C00601	Amino acid metabolism	998
Propionic acid	Celiac disease	Gastrointestinal	Feces	HMDB0000237	DB03766	C00163	Metabolism of cofactors and vitamins	1032
Propionylcarnitine	Celiac disease	Gastrointestinal	Blood	HMDB0000824	NULL	C03017	NULL	107738
Propyl acetate	Celiac disease	Gastrointestinal	Feces	HMDB0034237	DB01670	NULL	NULL	7997
Propyl alcohol	Celiac disease	Gastrointestinal	Feces	HMDB0000820	DB03175	C05979	Lipid metabolism	1031
Propyl butyrate	Celiac disease	Gastrointestinal	Feces	HMDB0039618	NULL	NULL	NULL	7770
Propyl propionate	Celiac disease	Gastrointestinal	Feces	HMDB0030059	NULL	NULL	NULL	7803
Pyridoxal 5'-phosphate	Celiac disease	Gastrointestinal	Cerebrospinal Fluid (CSF)	HMDB0001491	DB00114	C00018	Metabolism of cofactors and vitamins	1051
Stearoylcarnitine	Celiac disease	Gastrointestinal	Blood	HMDB0000848	NULL	NULL	NULL	52922056
Styrene	Celiac disease	Gastrointestinal	Feces	HMDB0034240	NULL	C19506	NULL	7501
Sulcatone	Celiac disease	Gastrointestinal	Feces	HMDB0035915	NULL	C07287	NULL	9862
Tetradecanal	Celiac disease	Gastrointestinal	Feces	HMDB0034283	NULL	NULL	NULL	31291
Tetradecane	Celiac disease	Gastrointestinal	Feces	HMDB0059907	NULL	NULL	NULL	12389
Tetradecanol	Celiac disease	Gastrointestinal	Feces	HMDB0011638	NULL	NULL	NULL	8209
Thiophene	Celiac disease	Gastrointestinal	Feces	HMDB0029718	NULL	C02595	NULL	8030
Tiglylcarnitine	Celiac disease	Gastrointestinal	Blood	HMDB0002366	NULL	NULL	NULL	91825636
Toluene	Celiac disease	Gastrointestinal	Feces	HMDB0034168	DB11558	C01455	Xenobiotics biodegradation and metabolism	1140
Tridecanol	Celiac disease	Gastrointestinal	Feces	HMDB0013316	NULL	C14509	NULL	8207
Trimethylamine N-oxide	Celiac disease	Gastrointestinal	Feces	HMDB0000925	NULL	C01104	Energy metabolism	1145
Tyramine	Celiac disease	Gastrointestinal	Feces	HMDB0000306	DB08841	C00483	Amino acid metabolism	5601
Valeric acid	Celiac disease	Gastrointestinal	Feces	HMDB0000892	DB02406	C00803	NULL	7991
xi-2-Ethyl-1-hexanol	Celiac disease	Gastrointestinal	Saliva	HMDB0031231	NULL	C02498	NULL	7720
Creatine	Cerebral creatine deficiency syndrome 1	Syndrome	Urine	HMDB0000064	DB00148	C00300	Amino acid metabolism	586
Guanidoacetic acid	Cerebral creatine deficiency syndrome 1	Syndrome	Urine	HMDB0000128	DB02751	C00581	Amino acid metabolism	763
Ammonia	Cerebral creatine deficiency syndrome 2	Syndrome	Blood	HMDB0000051	NULL	C00014	Nucleotide metabolism	222
Creatinine	Cerebral creatine deficiency syndrome 2	Syndrome	Blood	HMDB0000562	NULL	C00791	Amino acid metabolism	588
Guanidoacetic acid	Cerebral creatine deficiency syndrome 2	Syndrome	Blood	HMDB0000128	DB02751	C00581	Amino acid metabolism	763
L-Lactic acid	Cerebral creatine deficiency syndrome 2	Syndrome	Blood	HMDB0000190	DB03066	C00256	Carbohydrate metabolism	61503
Uric acid	Cerebral creatine deficiency syndrome 2	Syndrome	Blood	HMDB0000289	DB08844	C00366	Nucleotide metabolism	1175
Creatine	Cerebral creatine deficiency syndrome 3	Syndrome	Blood	HMDB0000064	DB00148	C00300	Amino acid metabolism	586
Guanidoacetic acid	Cerebral creatine deficiency syndrome 3	Syndrome	Blood	HMDB0000128	DB02751	C00581	Amino acid metabolism	763
5-Methyltetrahydrofolic acid	Cerebral folate transport deficiency	Metabolic	Cerebrospinal Fluid (CSF)	HMDB0001396	NULL	C00440	Metabolism of cofactors and vitamins	439234
Dihydrouracil	Cerebral infarction	Nervous system disease	Urine	HMDB0000076	DB01849	C00429	Metabolism of other amino acids	649
Dopamine	Cerebral infarction	Nervous system disease	Cerebrospinal Fluid (CSF)	HMDB0000073	DB00988	C03758	Biosynthesis of other secondary metabolites	681
Epinephrine	Cerebral infarction	Nervous system disease	Cerebrospinal Fluid (CSF)	HMDB0000068	DB00668	C00788	Amino acid metabolism	5816
Norepinephrine	Cerebral infarction	Nervous system disease	Cerebrospinal Fluid (CSF)	HMDB0000216	DB00368	C00547	Amino acid metabolism	439260
Prostaglandin B2	Cerebral infarction	Nervous system disease	Cerebrospinal Fluid (CSF)	HMDB0004236	NULL	C05954	Lipid metabolism	5288144
Uracil	Cerebral infarction	Nervous system disease	Urine	HMDB0000300	DB03419	C00106	Metabolism of cofactors and vitamins	1174
12-HETE	Cerebral vasospasm	Hematological	Cerebrospinal Fluid (CSF)	HMDB0006111	NULL	NULL	NULL	5312983
20-Hydroxyeicosatetraenoic acid	Cerebral vasospasm	Hematological	Cerebrospinal Fluid (CSF)	HMDB0005998	NULL	C14748	Lipid metabolism	5283157
Bilirubin	Cerebral vasospasm	Hematological	Cerebrospinal Fluid (CSF)	HMDB0000054	NULL	NULL	NULL	21252250
Thiamine pyrophosphate	Cerebrocortical degeneration	Other	Blood	HMDB0001372	NULL	C00068	Metabolism of cofactors and vitamins	1132
1-Methyladenosine	Cerebrotendinous xanthomatosis	Metabolic	Blood	HMDB0003331	NULL	C02494	NULL	27476
5alpha-Cholestanol	Cerebrotendinous xanthomatosis	Metabolic	Blood	HMDB0000908	NULL	NULL	NULL	6665
alpha-Tocopherol	Cerebrotendinous xanthomatosis	Metabolic	Blood	HMDB0001893	DB00163	C02477	Metabolism of cofactors and vitamins	14985
Calcium	Cerebrotendinous xanthomatosis	Metabolic	Blood	HMDB0000464	NULL	C00076	NULL	271
Cholesterol	Cerebrotendinous xanthomatosis	Metabolic	Blood	HMDB0000067	NULL	C00187	Lipid metabolism	5997
Lathosterol	Cerebrotendinous xanthomatosis	Metabolic	Blood	HMDB0001170	NULL	C01189	Lipid metabolism	65728
Phosphorus	Cerebrotendinous xanthomatosis	Metabolic	Blood	HMDB0001315	NULL	C06262	NULL	5462309
Phytanic acid	Cerebrotendinous xanthomatosis	Metabolic	Blood	HMDB0000801	NULL	C01607	NULL	26840
Vitamin D3	Cerebrotendinous xanthomatosis	Metabolic	Blood	HMDB0000876	DB00169	C05443	Lipid metabolism	5280795
Ethanol	Cervical myelopathy	Bone	Cerebrospinal Fluid (CSF)	HMDB0000108	DB00898	C00469	Carbohydrate metabolism	702
1-Methyladenosine	Cholangiocarcinoma	Cancer	Blood	HMDB0003331	NULL	C02494	NULL	27476
Glycocholic acid	Choledochal cysts	Anatomical entity	Blood	HMDB0000138	NULL	C01921	Lipid metabolism	23617285
Cholesterol	Cholelithiasis	Gastrointestinal	Bile	HMDB0000067	NULL	C00187	Lipid metabolism	5997
Bilirubin	Cholestasis, progressive familial intrahepatic, 1	Metabolic	Blood	HMDB0000054	NULL	NULL	NULL	21252250
Cholesterol	Cholesteryl ester storage disease	Metabolic	Blood	HMDB0000067	NULL	C00187	Lipid metabolism	5997
Urea	Cholesteryl ester storage disease	Metabolic	Blood	HMDB0000294	DB03904	C00086	Xenobiotics biodegradation and metabolism	1176
8-Dehydrocholesterol	Chondrodysplasia punctata, X-linked dominant	Cellular proliferation	Blood	HMDB0002027	NULL	NULL	NULL	129846
Cholesterol	Chondrodysplasia punctata, X-linked dominant	Cellular proliferation	Blood	HMDB0000067	NULL	C00187	Lipid metabolism	5997
Glycocholic acid	Chronic active hepatitis	Anatomical entity	Blood	HMDB0000138	NULL	C01921	Lipid metabolism	23617285
3,5-Diiodo-L-tyrosine	Chronic kidney disease	Renal	Urine	HMDB0003474	DB03374	C01060	Amino acid metabolism	9305
L-Thyronine	Chronic kidney disease	Renal	Urine	HMDB0000667	NULL	NULL	NULL	5461103
xanthurenic acid 8-O-sulfate	Chronic kidney disease	Renal	Urine	HMDB0059741	NULL	NULL	NULL	11522049
7a-Hydroxy-cholestene-3-one	Chronic pancreatitis	Anatomical entity	Blood	HMDB0001993	NULL	C05455	Lipid metabolism	123743
L-Lactic acid	Chronic progressive external ophthalmoplegia and Kearns-Sayre syndrome	Ophthamological	Blood	HMDB0000190	DB03060	C00256	Carbohydrate metabolism	61503
Allantoin	Chronic renal failure	Renal	Blood	HMDB0000462	NULL	C01551	NULL	204
Betaine	Chronic renal failure	Renal	Blood	HMDB0000043	DB06756	C00719	Amino acid metabolism	247
Creatinine	Chronic renal failure	Renal	Blood	HMDB0000562	NULL	C00791	Amino acid metabolism	588
Cyclic AMP	Chronic renal failure	Renal	Urine	HMDB0000058	NULL	C00575	Nucleotide metabolism	6076
Guanidine	Chronic renal failure	Renal	Blood	HMDB0001842	DB00536	C17349	NULL	3520
Guanidinosuccinic acid	Chronic renal failure	Renal	Blood	HMDB0003157	NULL	C03139	NULL	439918
Guanidoacetic acid	Chronic renal failure	Renal	Blood	HMDB0000128	DB02751	C00581	Amino acid metabolism	763
Homocysteine	Chronic renal failure	Renal	Blood	HMDB0000742	NULL	C05330	NULL	778
L-Arginine	Chronic renal failure	Renal	Blood	HMDB0000517	DB00125	C00062	Amino acid metabolism	6322
Melanin	Chronic renal failure	Renal	Blood	HMDB0004068	NULL	C05606	NULL	6325610
Methylguanidine	Chronic renal failure	Renal	Blood	HMDB0001522	NULL	C02294	NULL	10111
Zinc	Chronic renal failure	Renal	Blood	HMDB0015532	NULL	C00038	NULL	32051
1-Methylnicotinamide	Cirrhosis	Metabolic	Blood	HMDB0000699	NULL	C02918	Metabolism of cofactors and vitamins	457
2,3-Butanediol	Cirrhosis	Metabolic	Blood	HMDB0003156	NULL	C00265	NULL	262
2-Hydroxyphenethylamine	Cirrhosis	Metabolic	Blood	HMDB0001065	NULL	C02735	NULL	1000
2-Oxoarginine	Cirrhosis	Metabolic	Blood	HMDB0004225	NULL	C03771	Amino acid metabolism	558
3,5-Diiodothyronine	Cirrhosis	Metabolic	Blood	HMDB0000582	NULL	NULL	NULL	123675
4-Guanidinobutanoic acid	Cirrhosis	Metabolic	Blood	HMDB0003464	NULL	C01035	Amino acid metabolism	500
5alpha-Cholestanol	Cirrhosis	Metabolic	Blood	HMDB0000908	NULL	NULL	NULL	6665
7a-Hydroxycholesterol	Cirrhosis	Metabolic	Blood	HMDB0001496	NULL	C03594	Lipid metabolism	53477732
Argininic acid	Cirrhosis	Metabolic	Blood	HMDB0003148	NULL	NULL	NULL	160437
Cholesterol sulfate	Cirrhosis	Metabolic	Blood	HMDB0000653	NULL	C18043	Lipid metabolism	65076
Ammonia	Citrullinemia type I	Metabolic	Blood	HMDB0000051	NULL	C00014	Nucleotide metabolism	222
Citrulline	Citrullinemia type I	Metabolic	Blood	HMDB0000904	DB00155	C00327	Amino acid metabolism	9750
L-Arginine	Citrullinemia type I	Metabolic	Blood	HMDB0000517	DB00125	C00062	Amino acid metabolism	6322
Ammonia	Citrullinemia type II, adult-onset	Metabolic	Blood	HMDB0000051	NULL	C00014	Nucleotide metabolism	222
Citrulline	Citrullinemia type II, adult-onset	Metabolic	Blood	HMDB0000904	DB00155	C00327	Amino acid metabolism	9750
Bilirubin	Citrullinemia type II, neonatal-onset	Metabolic	Blood	HMDB0000054	NULL	NULL	NULL	21252250
Citrulline	Citrullinemia type II, neonatal-onset	Metabolic	Blood	HMDB0000904	DB00155	C00327	Amino acid metabolism	9750
L-Arginine	Citrullinemia type II, neonatal-onset	Metabolic	Blood	HMDB0000517	DB00125	C00062	Amino acid metabolism	6322
L-Lysine	Citrullinemia type II, neonatal-onset	Metabolic	Blood	HMDB0000182	DB00123	C00047	Amino acid metabolism	5962
L-Methionine	Citrullinemia type II, neonatal-onset	Metabolic	Blood	HMDB0000696	DB00134	C00073	Biosynthesis of other secondary metabolites	6137
L-Threonine	Citrullinemia type II, neonatal-onset	Metabolic	Blood	HMDB0000167	DB00156	C00188	Metabolism of cofactors and vitamins	6288
L-Tyrosine	Citrullinemia type II, neonatal-onset	Metabolic	Blood	HMDB0000158	DB00135	C00082	Amino acid metabolism	6057
L-Kynurenine	CNS infections	Other	Cerebrospinal Fluid (CSF)	HMDB0000684	DB02070	C00328	Amino acid metabolism	161166
Neopterin	CNS infections	Other	Cerebrospinal Fluid (CSF)	HMDB0000845	NULL	C05926	Metabolism of cofactors and vitamins	4455
Quinolinic acid	CNS infections	Other	Cerebrospinal Fluid (CSF)	HMDB0000232	DB01796	C03722	Metabolism of other amino acids	1066
L-Kynurenine	CNS tumors	Cancer	Cerebrospinal Fluid (CSF)	HMDB0000684	DB02070	C00328	Amino acid metabolism	161166
Neopterin	CNS tumors	Cancer	Cerebrospinal Fluid (CSF)	HMDB0000845	NULL	C05926	Metabolism of cofactors and vitamins	4455
Quinolinic acid	CNS tumors	Cancer	Cerebrospinal Fluid (CSF)	HMDB0000232	DB01796	C03722	Metabolism of other amino acids	1066
(R)-2,3-Dihydroxy-isovalerate	Cobalamin A disease	Metabolic	Urine	HMDB0012141	NULL	C04272	Amino acid metabolism	440279
Cobalamin	Cobalamin F disease (cblF)	Metabolic	Blood	HMDB0002174	NULL	C05776	NULL	6857388
L-Methionine	Cobalamin F disease (cblF)	Metabolic	Blood	HMDB0000696	DB00134	C00073	Biosynthesis of other secondary metabolites	6137
Methylmalonic acid	Cobalamin F disease (cblF)	Metabolic	Urine	HMDB0000202	DB04183	C02170	Amino acid metabolism	487
Cob(I)alamin	Cobalamin malabsorption	Metabolic	Blood	HMDB0003429	NULL	C00853	Metabolism of cofactors and vitamins	53477772
Methylmalonic acid	Cobalamin malabsorption	Metabolic	Urine	HMDB0000202	DB04183	C02170	Amino acid metabolism	487
L-Lactic acid	Coenzyme Q10 deficiency	Metabolic	Blood	HMDB0000190	DB03066	C00256	Carbohydrate metabolism	61503
Ammonium	Coenzyme Q10 deficiency, primary, 1	Metabolic	Blood	HMDB0041827	NULL	C01342	Energy metabolism	16741146
L-Lactic acid	Coenzyme Q10 deficiency, primary, 1	Metabolic	Blood	HMDB0000190	DB03066	C00256	Carbohydrate metabolism	61503
L-Alanine	Coenzyme Q10 deficiency, primary, 5	Metabolic	Blood	HMDB0000161	DB00160	C00041	Amino acid metabolism	5950
Vanylglycol	Cognitive disorders	Other	Cerebrospinal Fluid (CSF)	HMDB0001490	NULL	C05594	Amino acid metabolism	10805
(R)-2,3-Dihydroxy-isovalerate	Colorectal cancer	Cancer	Feces	HMDB0012141	NULL	C04272	Amino acid metabolism	440279
(R)-2-Hydroxycaprylic acid	Colorectal cancer	Cancer	Feces	HMDB0002264	NULL	NULL	NULL	5312860
(R)-Salsolinol	Colorectal cancer	Cancer	Feces	HMDB0005199	NULL	C09642	NULL	54456
(S)-3-Hydroxyisobutyric acid	Colorectal cancer	Cancer	Feces	HMDB0000023	NULL	C06001	Amino acid metabolism	440873
(S)-Homostachydrine	Colorectal cancer	Cancer	Feces	HMDB0033433	NULL	C08283	NULL	441447
1,11-Undecanedicarboxylic acid	Colorectal cancer	Cancer	Feces	HMDB0002327	NULL	NULL	NULL	10458
1,1-Dimethylbiguanide	Colorectal cancer	Cancer	Feces	HMDB0001921	DB00331	C07151	NULL	4091
1,2,3-Propanetricarboxylic acid	Colorectal cancer	Cancer	Feces	HMDB0031193	DB04562	C19806	NULL	14925
1,3,7-Trimethyluric acid	Colorectal cancer	Cancer	Feces	HMDB0002123	NULL	C16361	Biosynthesis of other secondary metabolites	79437
1,3-Diaminopropane	Colorectal cancer	Cancer	Feces	HMDB0000002	NULL	C00986	Metabolism of other amino acids	428
1,3-Dihydro-(2H)-indol-2-one	Colorectal cancer	Cancer	Feces	HMDB0061918	NULL	C12312	Biosynthesis of other secondary metabolites	321710
1,3-Dimethyluric acid	Colorectal cancer	Cancer	Feces	HMDB0001857	NULL	NULL	NULL	70346
1,7-Dimethyluric acid	Colorectal cancer	Cancer	Feces	HMDB0011103	NULL	C16356	Biosynthesis of other secondary metabolites	91611
10Z-Heptadecenoic acid	Colorectal cancer	Cancer	Feces	HMDB0060038	NULL	NULL	NULL	5312435
11Z-Eicosenoic acid	Colorectal cancer	Cancer	Feces	HMDB0002231	NULL	C16526	Lipid metabolism	5282768
12-Methyltridecanoic acid	Colorectal cancer	Cancer	Feces	HMDB0031072	NULL	NULL	NULL	520298
13-HODE	Colorectal cancer	Cancer	Feces	HMDB0061708	DB06926	C14762	Lipid metabolism	6443013
13-Methylmyristic acid	Colorectal cancer	Cancer	Feces	HMDB0061707	NULL	NULL	NULL	151014
15-Methylpalmitate	Colorectal cancer	Cancer	Feces	HMDB0061709	NULL	NULL	NULL	NULL
17-Methylstearate	Colorectal cancer	Cancer	Feces	HMDB0061710	NULL	NULL	NULL	3083779
1-Hexadecanol	Colorectal cancer	Cancer	Feces	HMDB0003424	NULL	C00823	Lipid metabolism	2682
1-Methyladenosine	Colorectal cancer	Cancer	Blood	HMDB0003331	NULL	C02494	NULL	27476
1-Methylguanosine	Colorectal cancer	Cancer	Feces	HMDB0003331	NULL	C02494	NULL	27476
1-Methyluric acid	Colorectal cancer	Cancer	Feces	HMDB0003099	NULL	C16359	Biosynthesis of other secondary metabolites	69726
1-Methylxanthine	Colorectal cancer	Cancer	Feces	HMDB0010738	NULL	C16358	Biosynthesis of other secondary metabolites	80220
1-palmitoylglycerophosphocholine	Colorectal cancer	Cancer	Feces	HMDB0062541	NULL	C04102	NULL	86555
1-Phenylethylamine	Colorectal cancer	Cancer	Feces	HMDB0002017	NULL	C02455	NULL	7408
1-Stearoylglycerophosphocholine	Colorectal cancer	Cancer	Feces	HMDB0094688	NULL	NULL	NULL	NULL
1-Stearoylglycerophosphoglycerol	Colorectal cancer	Cancer	Feces	HMDB0061697	NULL	NULL	NULL	10029397
1-Stearoylglycerophosphoinositol	Colorectal cancer	Cancer	Feces	HMDB0061696	NULL	NULL	NULL	5312435
2,3-Butanediol	Colorectal cancer	Cancer	Feces	HMDB0003156	NULL	C00265	NULL	262
2,4,6-Trihydroxybenzoic acid	Colorectal cancer	Cancer	Feces	HMDB0029649	NULL	NULL	NULL	66520
2-Aminobenzoic acid	Colorectal cancer	Cancer	Feces	HMDB0001123	DB04056	C00108	Xenobiotics biodegradation and metabolism	227
2-Aminoheptanedioic acid	Colorectal cancer	Cancer	Feces	HMDB0034252	NULL	NULL	NULL	101122
2-Aminoheptanoate	Colorectal cancer	Cancer	Feces	HMDB0094649	NULL	NULL	NULL	227939
2-Arachidonylglycerol	Colorectal cancer	Cancer	Feces	HMDB0004666	NULL	C13856	NULL	5282280
2-Ethylhexanoic acid	Colorectal cancer	Cancer	Feces	HMDB0031230	NULL	NULL	NULL	8697
2-Furoylglycine	Colorectal cancer	Cancer	Feces	HMDB0000439	NULL	NULL	NULL	21863
2-Hydroxy-3-methylbutyric acid	Colorectal cancer	Cancer	Feces	HMDB0000407	NULL	NULL	NULL	99823
2-Hydroxy-3-methylpentanoic acid	Colorectal cancer	Cancer	Feces	HMDB0000317	NULL	NULL	NULL	10796774
2-Hydroxyacetaminophen sulfate	Colorectal cancer	Cancer	Feces	HMDB0062547	NULL	NULL	NULL	86290013
2-Hydroxyadipic acid	Colorectal cancer	Cancer	Feces	HMDB0000321	NULL	C02360	NULL	193530
2-Hydroxybutyric acid	Colorectal cancer	Cancer	Blood	HMDB0000008	NULL	C05984	Carbohydrate metabolism	11266
2-Hydroxydecanoate	Colorectal cancer	Cancer	Feces	HMDB0094656	NULL	NULL	NULL	21488
2-Hydroxyglutarate	Colorectal cancer	Cancer	Feces	HMDB0059655	NULL	C02630	Carbohydrate metabolism	43
2-Hydroxyhexadecanoic acid	Colorectal cancer	Cancer	Feces	HMDB0031057	NULL	NULL	NULL	11065598
2-Hydroxymyristic acid	Colorectal cancer	Cancer	Feces	HMDB0002261	NULL	NULL	NULL	1563
2-Hydroxystearic acid	Colorectal cancer	Cancer	Feces	HMDB0062549	NULL	NULL	NULL	69417
2-Methylglutaric acid	Colorectal cancer	Cancer	Feces	HMDB0000422	NULL	NULL	NULL	12046
2-Oleoylglycerophosphocholine	Colorectal cancer	Cancer	Feces	HMDB0061701	NULL	NULL	NULL	9546675
2-oleoyl-sn-glycero-3-phosphocholine	Colorectal cancer	Cancer	Feces	HMDB0062651	NULL	NULL	NULL	24779494
2-Oxindole-3-acetate	Colorectal cancer	Cancer	Feces	HMDB0094657	NULL	NULL	NULL	3080590
2-Palmitoylglycerophosphocholine	Colorectal cancer	Cancer	Feces	HMDB0061702	NULL	NULL	NULL	9546667
2-Pentanamido-3-phenylpropanoic acid	Colorectal cancer	Cancer	Feces	HMDB0094646	NULL	NULL	NULL	13890535
2-Piperidinone	Colorectal cancer	Cancer	Feces	HMDB0011749	NULL	NULL	NULL	12665
2-Stearoylglycerophosphoglycerol	Colorectal cancer	Cancer	Feces	HMDB0061703	NULL	NULL	NULL	NULL
3-(2-Hydroxyphenyl)propanoic acid	Colorectal cancer	Cancer	Feces	HMDB0033752	NULL	C01198	Amino acid metabolism	873
3-(3-Hydroxyphenyl)propanoic acid	Colorectal cancer	Cancer	Feces	HMDB0000375	NULL	C11457	Amino acid metabolism	91
3,4-Dihydroxybenzeneacetic acid	Colorectal cancer	Cancer	Feces	HMDB0001336	DB01702	C01161	Amino acid metabolism	547
3,4-Dihydroxyhydrocinnamic acid	Colorectal cancer	Cancer	Feces	HMDB0000423	NULL	C10447	Amino acid metabolism	348154
3,7-Dihydroxy-12-oxocholanoic acid	Colorectal cancer	Cancer	Feces	HMDB0000400	NULL	NULL	NULL	94235
3,7-Dimethyluric acid	Colorectal cancer	Cancer	Feces	HMDB0001982	NULL	C16360	Biosynthesis of other secondary metabolites	83126
3-[3-(Sulfooxy)phenyl]propanoic acid	Colorectal cancer	Cancer	Feces	HMDB0094710	NULL	NULL	NULL	187488
3a,6b,7b-Trihydroxy-5b-cholanoic acid	Colorectal cancer	Cancer	Feces	HMDB0000415	NULL	C17726	Lipid metabolism	5283853
3-Aminobutyrate	Colorectal cancer	Cancer	Feces	HMDB0094693	NULL	NULL	NULL	10932
3-Aminoisobutanoic acid	Colorectal cancer	Cancer	Feces	HMDB0003911	NULL	C05145	Nucleotide metabolism	64956
3-Carboxy-4-methyl-5-propyl-2-furanpropionic acid	Colorectal cancer	Cancer	Feces	HMDB0061112	DB07517	NULL	NULL	123979
3D,7D,11D-Phytanic acid	Colorectal cancer	Cancer	Feces	HMDB0000417	NULL	NULL	NULL	10380830
3-Dehydrocarnitine	Colorectal cancer	Cancer	Feces	HMDB0012154	NULL	C02636	NULL	6991982
3-Hydroxybenzoic acid	Colorectal cancer	Cancer	Feces	HMDB0002466	NULL	C00587	Xenobiotics biodegradation and metabolism	7420
3-Hydroxybutyric acid	Colorectal cancer	Cancer	Blood	HMDB0000357	NULL	C01089	Lipid metabolism	441
3-Hydroxycapric acid	Colorectal cancer	Cancer	Feces	HMDB0002203	NULL	NULL	NULL	26612
3-Hydroxyhippuric acid	Colorectal cancer	Cancer	Feces	HMDB0006116	DB07069	NULL	NULL	450268
3-Hydroxyisovaleric acid	Colorectal cancer	Cancer	Feces	HMDB0000754	NULL	NULL	NULL	69362
3-Hydroxymethylglutaric acid	Colorectal cancer	Cancer	Feces	HMDB0000355	DB04377	C03761	NULL	1662
3-Hydroxymyristate	Colorectal cancer	Cancer	Feces	HMDB0094672	NULL	NULL	NULL	16064
3-Hydroxyoctanoic acid	Colorectal cancer	Cancer	Feces	HMDB0001954	NULL	NULL	NULL	26613
3-Hydroxyphenylacetic acid	Colorectal cancer	Cancer	Feces	HMDB0000440	NULL	C05593	Xenobiotics biodegradation and metabolism	12122
3-Hydroxysuberic acid	Colorectal cancer	Cancer	Feces	HMDB0000325	NULL	NULL	NULL	22328017
3L,7D,11D-Phytanic acid	Colorectal cancer	Cancer	Feces	HMDB0000553	NULL	NULL	NULL	9972843
3-Methyl-2-oxovaleric acid	Colorectal cancer	Cancer	Feces	HMDB0000491	NULL	C03465	NULL	47
3-Methyladipic acid	Colorectal cancer	Cancer	Feces	HMDB0000555	NULL	NULL	NULL	6999745
3-Methylhistidine	Colorectal cancer	Cancer	Feces	HMDB0000479	NULL	C01152	Amino acid metabolism	64969
3-Methylindole	Colorectal cancer	Cancer	Feces	HMDB0000466	NULL	C08313	NULL	6736
3-Methylthiopropionic acid	Colorectal cancer	Cancer	Feces	HMDB0001527	NULL	C08276	Amino acid metabolism	563
3-Methylxanthine	Colorectal cancer	Cancer	Feces	HMDB0001886	NULL	C16357	Biosynthesis of other secondary metabolites	70639
3-Oxocholic acid	Colorectal cancer	Cancer	Feces	HMDB0000502	NULL	NULL	NULL	5283956
4-Acetamidobutanoic acid	Colorectal cancer	Cancer	Feces	HMDB0003681	NULL	C02946	Amino acid metabolism	18189
4-ethylphenylsulfate	Colorectal cancer	Cancer	Feces	HMDB0062551	NULL	NULL	NULL	20822574
4-Guanidinobutanoic acid	Colorectal cancer	Cancer	Feces	HMDB0003464	NULL	C01035	Amino acid metabolism	500
4-Hydroxybenzaldehyde	Colorectal cancer	Cancer	Feces	HMDB0011718	DB03560	C00633	Xenobiotics biodegradation and metabolism	126
4-Hydroxybenzoic acid	Colorectal cancer	Cancer	Feces	HMDB0000500	DB04242	C00156	Amino acid metabolism	135
4-Hydroxybenzyl alcohol	Colorectal cancer	Cancer	Feces	HMDB0011724	NULL	C17467	NULL	125
4-Hydroxybutyric acid	Colorectal cancer	Cancer	Feces	HMDB0000710	NULL	C01991	Xenobiotics biodegradation and metabolism	10413
4-Hydroxycinnamic acid	Colorectal cancer	Cancer	Feces	HMDB0002035	DB04066	C00811	Amino acid metabolism	637542
4-Hydroxycyclohexylcarboxylic acid	Colorectal cancer	Cancer	Feces	HMDB0001988	NULL	NULL	NULL	151138
4-Hydroxyhippuric acid	Colorectal cancer	Cancer	Feces	HMDB0013678	NULL	NULL	NULL	151012
4-Hydroxynonenal	Colorectal cancer	Cancer	Feces	HMDB0004362	NULL	NULL	NULL	5283344
4-Hydroxyphenylpyruvic acid	Colorectal cancer	Cancer	Feces	HMDB0000707	DB07718	C01179	Metabolism of terpenoids and polyketides	979
4-Hydroxyproline	Colorectal cancer	Cancer	Blood	HMDB0000725	NULL	C01157	Amino acid metabolism	5810
4-Methylcatechol	Colorectal cancer	Cancer	Feces	HMDB0000873	DB04120	C06730	Xenobiotics biodegradation and metabolism	9958
4-Pyridoxic acid	Colorectal cancer	Cancer	Feces	HMDB0000017	NULL	C00847	Metabolism of cofactors and vitamins	6723
4-Trimethylammoniobutanoic acid	Colorectal cancer	Cancer	Feces	HMDB0001161	NULL	C01181	Amino acid metabolism	134
5-(2-Hydroxyethyl)-4-methylthiazole	Colorectal cancer	Cancer	Feces	HMDB0032985	DB02969	C04294	Metabolism of cofactors and vitamins	1136
5,8,11-Eicosatrienoic acid	Colorectal cancer	Cancer	Feces	HMDB0010378	NULL	NULL	NULL	5312531
5-Acetylamino-6-amino-3-methyluracil	Colorectal cancer	Cancer	Feces	HMDB0004400	NULL	C16366	Biosynthesis of other secondary metabolites	88299
5alpha-Androstan-3alpha,17beta-diol disulfate	Colorectal cancer	Cancer	Feces	HMDB0094682	NULL	NULL	NULL	56639109
5alpha-Cholestanol	Colorectal cancer	Cancer	Feces	HMDB0000908	NULL	NULL	NULL	6665
5alpha-pregnan-3beta,20alpha-diol disulfate	Colorectal cancer	Cancer	Feces	HMDB0094650	NULL	NULL	NULL	7172135
5-Aminopentanoic acid	Colorectal cancer	Cancer	Feces	HMDB0003355	NULL	C00431	Amino acid metabolism	138
5-Androstenediol	Colorectal cancer	Cancer	Feces	HMDB0003818	DB01524	C04295	Lipid metabolism	10634
5beta-Coprostanol	Colorectal cancer	Cancer	Feces	HMDB0000577	NULL	NULL	NULL	221122
5-Hydroxyhexanoic acid	Colorectal cancer	Cancer	Feces	HMDB0000525	NULL	NULL	NULL	170748
5-Hydroxy-L-tryptophan	Colorectal cancer	Cancer	Urine	HMDB0000472	DB02959	C00643	Amino acid metabolism	439280
5-Hydroxylysine	Colorectal cancer	Cancer	Feces	HMDB0000450	NULL	C16741	NULL	3032849
5-Keto-D-gluconate	Colorectal cancer	Cancer	Feces	HMDB0011731	NULL	C01062	NULL	157
5'-Methylthioadenosine	Colorectal cancer	Cancer	Feces	HMDB0001173	NULL	C00170	Amino acid metabolism	439176
5-Thymidylic acid	Colorectal cancer	Cancer	Feces	HMDB0001227	DB01643	C00364	Nucleotide metabolism	9700
5Z-Dodecenoic acid	Colorectal cancer	Cancer	Feces	HMDB0000529	NULL	NULL	NULL	5312378
6-Hydroxynicotinic acid	Colorectal cancer	Cancer	Feces	HMDB0002658	NULL	C01020	Metabolism of cofactors and vitamins	72924
6-Oxopiperidine-2-carboxylic acid	Colorectal cancer	Cancer	Feces	HMDB0061705	NULL	NULL	NULL	3014237
6-Phosphogluconic acid	Colorectal cancer	Cancer	Blood	HMDB0001316	NULL	C00345	Carbohydrate metabolism	91493
7a-Hydroxycholesterol	Colorectal cancer	Cancer	Feces	HMDB0001496	NULL	C03594	Lipid metabolism	53477732
7b-Hydroxycholesterol	Colorectal cancer	Cancer	Feces	HMDB0006119	DB04706	NULL	NULL	473141
7-Hydroxyoctanoic acid	Colorectal cancer	Cancer	Feces	HMDB0000486	NULL	NULL	NULL	167627
7-Ketodeoxycholic acid	Colorectal cancer	Cancer	Feces	HMDB0000391	NULL	NULL	NULL	188292
7-Methylguanine	Colorectal cancer	Cancer	Feces	HMDB0000897	NULL	C02242	NULL	11361
7-Methyluric acid	Colorectal cancer	Cancer	Feces	HMDB0011107	NULL	C16355	Biosynthesis of other secondary metabolites	69160
7-Methylxanthine	Colorectal cancer	Cancer	Feces	HMDB0001991	NULL	C16353	Biosynthesis of other secondary metabolites	68374
8,11,14-Eicosatrienoic acid	Colorectal cancer	Cancer	Feces	HMDB0002925	DB00154	C03242	Lipid metabolism	5280581
8-Hydroxyguanine	Colorectal cancer	Cancer	Feces	HMDB0002032	NULL	C20155	NULL	65154
8-Hydroxyoctanoate	Colorectal cancer	Cancer	Feces	HMDB0061914	NULL	NULL	NULL	NULL
9-HODE	Colorectal cancer	Cancer	Feces	HMDB0010223	NULL	NULL	NULL	5282945
9Z-Eicosenoic acid	Colorectal cancer	Cancer	Feces	HMDB0062436	NULL	NULL	NULL	5282767
Acetaminophen	Colorectal cancer	Cancer	Feces	HMDB0001859	NULL	C06804	NULL	1983
Acetic acid	Colorectal cancer	Cancer	Blood	HMDB0000042	NULL	C00033	Metabolism of other amino acids	176
Acetoacetic acid	Colorectal cancer	Cancer	Feces	HMDB0000060	DB01762	C00164	Carbohydrate metabolism	96
Acetylglycine	Colorectal cancer	Cancer	Feces	HMDB0000532	DB02713	NULL	NULL	10972
Adenine	Colorectal cancer	Cancer	Feces	HMDB0000034	DB00173	C00147	Metabolism of terpenoids and polyketides	190
Adenosine	Colorectal cancer	Cancer	Feces	HMDB0000050	DB00640	C00212	Nucleotide metabolism	60961
Adenosine 2',3'-cyclic phosphate	Colorectal cancer	Cancer	Feces	HMDB0011616	NULL	C02353	Nucleotide metabolism	2024
Adenosine monophosphate	Colorectal cancer	Cancer	Feces	HMDB0000045	DB00131	C00020	Metabolism of terpenoids and polyketides	6083
Adipic acid	Colorectal cancer	Cancer	Feces	HMDB0000448	NULL	C06104	Xenobiotics biodegradation and metabolism	196
Agmatine	Colorectal cancer	Cancer	Feces	HMDB0001432	DB08838	C00179	Amino acid metabolism	199
Alanyl-Alanine	Colorectal cancer	Cancer	Feces	HMDB0028680	NULL	C00993	Metabolism of other amino acids	5460362
Alanyl-Glutamic acid	Colorectal cancer	Cancer	Feces	HMDB0028686	NULL	NULL	NULL	656476
Alanylglycine	Colorectal cancer	Cancer	Feces	HMDB0006899	NULL	NULL	NULL	79094
Alanyl-Histidine	Colorectal cancer	Cancer	Feces	HMDB0028689	NULL	NULL	NULL	102960
Alanyl-Isoleucine	Colorectal cancer	Cancer	Feces	HMDB0028690	NULL	NULL	NULL	417358
Alanyl-Leucine	Colorectal cancer	Cancer	Feces	HMDB0028691	NULL	NULL	NULL	259583
Alanyl-Phenylalanine	Colorectal cancer	Cancer	Feces	HMDB0028694	NULL	NULL	NULL	2080
Alanyl-Proline	Colorectal cancer	Cancer	Feces	HMDB0028695	NULL	NULL	NULL	418040
Alanyl-Threonine	Colorectal cancer	Cancer	Feces	HMDB0028697	NULL	NULL	NULL	426318
Alanyltryptophan	Colorectal cancer	Cancer	Feces	HMDB0013209	NULL	C00806	NULL	53481655
Alanyl-Tyrosine	Colorectal cancer	Cancer	Feces	HMDB0028699	NULL	NULL	NULL	572319
Alanyl-Valine	Colorectal cancer	Cancer	Feces	HMDB0028700	NULL	NULL	NULL	NULL
Allantoin	Colorectal cancer	Cancer	Feces	HMDB0000462	NULL	C01551	NULL	204
Alpha-Hydroxyisobutyric acid	Colorectal cancer	Cancer	Feces	HMDB0000729	NULL	NULL	NULL	11671
alpha-Ketoisovaleric acid	Colorectal cancer	Cancer	Feces	HMDB0000019	DB04074	C00141	Metabolism of cofactors and vitamins	49
Alpha-Linolenic acid	Colorectal cancer	Cancer	Feces	HMDB0001388	DB00132	C06427	Lipid metabolism	5280934
alpha-Methylphenylalanine	Colorectal cancer	Cancer	Feces	HMDB0029223	NULL	NULL	NULL	108055
alpha-Tocopherol	Colorectal cancer	Cancer	Feces	HMDB0001893	DB00163	C02477	Metabolism of cofactors and vitamins	14985
Aminoadipic acid	Colorectal cancer	Cancer	Feces	HMDB0000510	NULL	C00956	Amino acid metabolism	469
Anacardic acid	Colorectal cancer	Cancer	Feces	HMDB0033896	NULL	NULL	NULL	11824131
Androsterone sulfate	Colorectal cancer	Cancer	Feces	HMDB0002759	NULL	NULL	NULL	159663
Anserine	Colorectal cancer	Cancer	Feces	HMDB0000194	NULL	C01262	Metabolism of other amino acids	112072
Apigenin	Colorectal cancer	Cancer	Feces	HMDB0002124	DB07352	C01477	Biosynthesis of other secondary metabolites	5280443
Arabinonic acid	Colorectal cancer	Cancer	Feces	HMDB0000539	NULL	C00878	NULL	122045
Arachidic acid	Colorectal cancer	Cancer	Feces	HMDB0002212	NULL	C06425	Lipid metabolism	10467
Arachidonic acid	Colorectal cancer	Cancer	Feces	HMDB0001043	NULL	C00219	Lipid metabolism	444899
Arginyl-Isoleucine	Colorectal cancer	Cancer	Feces	HMDB0028712	NULL	NULL	NULL	433625
Arginyl-Leucine	Colorectal cancer	Cancer	Feces	HMDB0028713	NULL	NULL	NULL	333445
Arginyl-Methionine	Colorectal cancer	Cancer	Feces	HMDB0028715	NULL	NULL	NULL	9815009
Arginyl-Phenylalanine	Colorectal cancer	Cancer	Feces	HMDB0028716	NULL	NULL	NULL	4441256
Arginyl-Proline	Colorectal cancer	Cancer	Feces	HMDB0028717	NULL	NULL	NULL	332964
Arginyl-Tyrosine	Colorectal cancer	Cancer	Feces	HMDB0028721	NULL	NULL	NULL	13017549
Arginyl-Valine	Colorectal cancer	Cancer	Feces	HMDB0028722	NULL	NULL	NULL	335257
Asparaginyl-Isoleucine	Colorectal cancer	Cancer	Feces	HMDB0028734	NULL	NULL	NULL	17805101
Asparaginyl-Leucine	Colorectal cancer	Cancer	Feces	HMDB0028735	NULL	NULL	NULL	18218182
Asparaginyl-Valine	Colorectal cancer	Cancer	Feces	HMDB0028744	NULL	NULL	NULL	18218188
Aspartyl-Leucine	Colorectal cancer	Cancer	Feces	HMDB0028757	NULL	NULL	NULL	332962
Aspartylphenylalanine	Colorectal cancer	Cancer	Feces	HMDB0000706	NULL	NULL	NULL	93078
Aspartyl-Tryptophan	Colorectal cancer	Cancer	Feces	HMDB0028764	NULL	NULL	NULL	9948926
Asymmetric dimethylarginine	Colorectal cancer	Cancer	Feces	HMDB0001539	DB01686	C03626	NULL	123831
Atorvastatin	Colorectal cancer	Cancer	Feces	HMDB0005006	NULL	C06834	NULL	60823
Azelaic acid	Colorectal cancer	Cancer	Feces	HMDB0000784	DB00548	C08261	NULL	2266
Behenic acid	Colorectal cancer	Cancer	Feces	HMDB0000944	NULL	C08281	Lipid metabolism	8215
Benzoic acid	Colorectal cancer	Cancer	Feces	HMDB0001870	DB03793	C00539	NULL	243
beta-Alanine	Colorectal cancer	Cancer	Feces	HMDB0000056	DB03107	C00099	Metabolism of other amino acids	239
Beta-Glycerophosphoric acid	Colorectal cancer	Cancer	Feces	HMDB0002520	DB01779	C02979	NULL	2526
Betaine	Colorectal cancer	Cancer	Blood	HMDB0000043	DB06756	C00719	Amino acid metabolism	247
beta-Sitosterol	Colorectal cancer	Cancer	Feces	HMDB0000852	NULL	C01753	Lipid metabolism	222284
Beta-tocopherol	Colorectal cancer	Cancer	Feces	HMDB0006335	NULL	C14152	Metabolism of cofactors and vitamins	6857447
Bilirubin	Colorectal cancer	Cancer	Feces	HMDB0000054	NULL	NULL	NULL	21252250
Biliverdin	Colorectal cancer	Cancer	Feces	HMDB0001008	DB02073	C00500	Metabolism of cofactors and vitamins	5353439
Biotin	Colorectal cancer	Cancer	Feces	HMDB0000030	DB00121	C00120	Metabolism of cofactors and vitamins	171548
Bufotenin	Colorectal cancer	Cancer	Feces	HMDB0041842	DB01445	C08299	NULL	10257
Butyric acid	Colorectal cancer	Cancer	Feces	HMDB0000039	DB03568	C00246	Carbohydrate metabolism	264
Cadaverine	Colorectal cancer	Cancer	Feces	HMDB0002322	DB03854	C01672	Biosynthesis of other secondary metabolites	274
Caffeic acid	Colorectal cancer	Cancer	Feces	HMDB0001964	NULL	C01481	NULL	1549111
Caffeine	Colorectal cancer	Cancer	Feces	HMDB0001847	DB00201	C07481	Biosynthesis of other secondary metabolites	2519
Campesterol	Colorectal cancer	Cancer	Feces	HMDB0002869	NULL	C01789	Metabolism of terpenoids and polyketides	173183
Capric acid	Colorectal cancer	Cancer	Feces	HMDB0000511	DB03600	C01571	Lipid metabolism	2969
Caproic acid	Colorectal cancer	Cancer	Feces	HMDB0000535	NULL	C01585	NULL	8892
Caprylic acid	Colorectal cancer	Cancer	Feces	HMDB0000482	DB04519	C06423	Lipid metabolism	379
Catechin	Colorectal cancer	Cancer	Feces	HMDB0002780	NULL	C06562	Biosynthesis of other secondary metabolites	9064
Chenodeoxycholic acid glycine conjugate	Colorectal cancer	Cancer	Feces	HMDB0000637	NULL	C05466	Lipid metabolism	22833540
Cholestenone	Colorectal cancer	Cancer	Feces	HMDB0000921	NULL	C00599	Xenobiotics biodegradation and metabolism	91477
Cholesterol	Colorectal cancer	Cancer	Feces	HMDB0000067	NULL	C00187	Lipid metabolism	5997
Cholic acid	Colorectal cancer	Cancer	Feces	HMDB0000619	DB02659	C00695	Lipid metabolism	221493
Choline	Colorectal cancer	Cancer	Feces	HMDB0000097	DB00122	C00114	Amino acid metabolism	305
Chrysoeriol	Colorectal cancer	Cancer	Feces	HMDB0030667	NULL	C04293	Biosynthesis of other secondary metabolites	5280666
Ciliatine	Colorectal cancer	Cancer	Feces	HMDB0011747	NULL	C03557	Metabolism of other amino acids	339
cis-4-Hydroxycyclohexylacetic acid	Colorectal cancer	Cancer	Feces	HMDB0000451	NULL	NULL	NULL	12702257
cis-Vaccenic acid	Colorectal cancer	Cancer	Feces	HMDB0240219	NULL	C08367	NULL	5281127
Citraconic acid	Colorectal cancer	Cancer	Feces	HMDB0000634	DB04734	C02226	Carbohydrate metabolism	643798
Citramalic acid	Colorectal cancer	Cancer	Feces	HMDB0000426	NULL	C00815	NULL	1081
Citric acid	Colorectal cancer	Cancer	Blood	HMDB0000094	DB04272	C00158	Energy metabolism	311
Citronellyl anthranilate	Colorectal cancer	Cancer	Feces	HMDB0032208	NULL	NULL	NULL	109467
Citrulline	Colorectal cancer	Cancer	Feces	HMDB0000904	DB00155	C00327	Amino acid metabolism	9750
Creatine	Colorectal cancer	Cancer	Blood	HMDB0000064	DB00148	C00300	Amino acid metabolism	586
Creatinine	Colorectal cancer	Cancer	Feces	HMDB0000562	NULL	C00791	Amino acid metabolism	588
Crustecdysone	Colorectal cancer	Cancer	Feces	HMDB0030180	NULL	NULL	NULL	5459840
Curcumin	Colorectal cancer	Cancer	Feces	HMDB0002269	NULL	C10443	Biosynthesis of other secondary metabolites	969516
Cyclo(Leu-Phe)	Colorectal cancer	Cancer	Feces	HMDB0094673	NULL	C20519	NULL	7076347
Cytidine	Colorectal cancer	Cancer	Feces	HMDB0000089	DB00987	C02961	NULL	6253
Cytidine monophosphate	Colorectal cancer	Cancer	Feces	HMDB0000095	NULL	C00055	Nucleotide metabolism	6131
Cytosine	Colorectal cancer	Cancer	Feces	HMDB0000630	NULL	C00380	Nucleotide metabolism	597
Daidzein	Colorectal cancer	Cancer	Feces	HMDB0003312	NULL	C10208	Biosynthesis of other secondary metabolites	5281708
D-alpha-Aminobutyric acid	Colorectal cancer	Cancer	Feces	HMDB0000650	DB04454	C02261	NULL	439691
D-Arabinose	Colorectal cancer	Cancer	Feces	HMDB0029942	NULL	NULL	NULL	66308
D-Arabitol	Colorectal cancer	Cancer	Feces	HMDB0000568	NULL	C01904	Carbohydrate metabolism	827
D-Aspartic acid	Colorectal cancer	Cancer	Feces	HMDB0006483	DB02655	C00402	Amino acid metabolism	83887
dCMP	Colorectal cancer	Cancer	Feces	HMDB0001202	NULL	C00239	Nucleotide metabolism	13945
Decanoylcarnitine	Colorectal cancer	Cancer	Feces	HMDB0000651	NULL	NULL	NULL	10245190
Dehydroepiandrosterone sulfate	Colorectal cancer	Cancer	Feces	HMDB0001032	NULL	C04555	Lipid metabolism	12594
Delta-Hexanolactone	Colorectal cancer	Cancer	Feces	HMDB0000453	NULL	NULL	NULL	13204
Delta-Tocopherol	Colorectal cancer	Cancer	Feces	HMDB0002902	NULL	C14151	Metabolism of cofactors and vitamins	92049
Deoxyadenosine	Colorectal cancer	Cancer	Feces	HMDB0000101	NULL	C00559	Nucleotide metabolism	13730
Deoxycholic acid	Colorectal cancer	Cancer	Feces	HMDB0000626	DB03619	C04483	Lipid metabolism	222528
Deoxycholic acid glycine conjugate	Colorectal cancer	Cancer	Feces	HMDB0000631	NULL	C05464	NULL	22833539
Deoxycytidine	Colorectal cancer	Cancer	Feces	HMDB0000014	DB02594	C00881	Nucleotide metabolism	13711
Deoxyguanosine	Colorectal cancer	Cancer	Feces	HMDB0000085	NULL	C00330	Nucleotide metabolism	187790
Deoxyinosine	Colorectal cancer	Cancer	Feces	HMDB0000071	DB02380	C05512	Nucleotide metabolism	65058
Deoxyribose	Colorectal cancer	Cancer	Feces	HMDB0003224	NULL	C01801	Carbohydrate metabolism	22833604
Deoxyuridine	Colorectal cancer	Cancer	Feces	HMDB0000012	NULL	C00526	Nucleotide metabolism	13712
Desaminotyrosine	Colorectal cancer	Cancer	Feces	HMDB0002199	DB03897	C01744	NULL	10394
D-Fructose	Colorectal cancer	Cancer	Feces	HMDB0000660	DB04936	C00795	Carbohydrate metabolism	92092
D-Galactose	Colorectal cancer	Cancer	Feces	HMDB0000143	NULL	C00984	NULL	439357
D-Glucose	Colorectal cancer	Cancer	Feces	HMDB0000122	DB09341	C00031	Biosynthesis of other secondary metabolites	5793
D-Glutamic acid	Colorectal cancer	Cancer	Feces	HMDB0003339	DB02517	C00217	Metabolism of other amino acids	23327
Diaminopimelic acid	Colorectal cancer	Cancer	Feces	HMDB0001370	DB03590	C00666	Amino acid metabolism	439283
Dihomolinoleic acid	Colorectal cancer	Cancer	Feces	HMDB0061864	NULL	NULL	NULL	5282799
Dihydrobiopterin	Colorectal cancer	Cancer	Feces	HMDB0000038	NULL	C02953	NULL	252
Dihydrouracil	Colorectal cancer	Cancer	Feces	HMDB0000076	DB01849	C00429	Metabolism of other amino acids	649
Dihydroxyacetone	Colorectal cancer	Cancer	Feces	HMDB0001882	DB01775	C00184	Lipid metabolism	670
Diltiazem	Colorectal cancer	Cancer	Feces	HMDB0014487	DB00343	C06958	Lipid metabolism	39186
Dimethylglycine	Colorectal cancer	Cancer	Feces	HMDB0000092	DB02083	C01026	Amino acid metabolism	673
DL-2-Aminooctanoic acid	Colorectal cancer	Cancer	Feces	HMDB0000991	NULL	NULL	NULL	69522
D-Malic acid	Colorectal cancer	Cancer	Feces	HMDB0031518	NULL	C00217	Metabolism of other amino acids	92824
D-Maltose	Colorectal cancer	Cancer	Feces	HMDB0000163	NULL	C00208	Carbohydrate metabolism	10991489
D-Mannose	Colorectal cancer	Cancer	Feces	HMDB0000169	NULL	C00159	Carbohydrate metabolism	18950
Docosahexaenoic acid	Colorectal cancer	Cancer	Feces	HMDB0002183	NULL	C06429	Lipid metabolism	445580
Docosatrienoic acid	Colorectal cancer	Cancer	Feces	HMDB0002823	NULL	NULL	NULL	5312557
Dodecanedioic acid	Colorectal cancer	Cancer	Feces	HMDB0000623	NULL	C02678	NULL	12736
Dodecanoic acid	Colorectal cancer	Cancer	Feces	HMDB0000638	DB03017	C02679	Lipid metabolism	3893
D-Ornithine	Colorectal cancer	Cancer	Feces	HMDB0003374	NULL	C00515	Metabolism of other amino acids	71082
D-Phenyllactic acid	Colorectal cancer	Cancer	Feces	HMDB0000563	DB02494	C05607	Amino acid metabolism	444718
D-Pinitol	Colorectal cancer	Cancer	Feces	HMDB0034219	NULL	C03844	NULL	NULL
D-Ribose	Colorectal cancer	Cancer	Feces	HMDB0000283	NULL	C00121	Carbohydrate metabolism	5779
D-Ribulose	Colorectal cancer	Cancer	Feces	HMDB0000621	NULL	C00309	Carbohydrate metabolism	151261
D-Threitol	Colorectal cancer	Cancer	Feces	HMDB0004136	NULL	C16884	NULL	169019
D-Tryptophan	Colorectal cancer	Cancer	Feces	HMDB0013609	NULL	C00525	NULL	9060
D-Urobilin	Colorectal cancer	Cancer	Feces	HMDB0004161	NULL	C05795	Metabolism of cofactors and vitamins	6276321
D-Urobilinogen	Colorectal cancer	Cancer	Feces	HMDB0004158	NULL	C05791	Metabolism of cofactors and vitamins	440784
D-Xylitol	Colorectal cancer	Cancer	Feces	HMDB0002917	NULL	C00379	Carbohydrate metabolism	6912
D-Xylose	Colorectal cancer	Cancer	Feces	HMDB0000098	NULL	C00181	Carbohydrate metabolism	135191
D-Xylulose	Colorectal cancer	Cancer	Feces	HMDB0001644	NULL	NULL	NULL	5289590
Eicosadienoic acid	Colorectal cancer	Cancer	Feces	HMDB0005060	NULL	C16525	Lipid metabolism	6439848
Eicosapentaenoic acid	Colorectal cancer	Cancer	Feces	HMDB0001999	DB00159	C06428	Lipid metabolism	446284
Elaidic acid	Colorectal cancer	Cancer	Blood	HMDB0000573	NULL	C00712	Lipid metabolism	445639
Enterolactone	Colorectal cancer	Cancer	Feces	HMDB0006101	NULL	NULL	NULL	123917
Epi-alpha-amyrin	Colorectal cancer	Cancer	Feces	HMDB0036657	NULL	NULL	NULL	225688
Epiandrosterone	Colorectal cancer	Cancer	Feces	HMDB0000365	NULL	C07635	Xenobiotics biodegradation and metabolism	11055399
Epiandrosterone sulfate	Colorectal cancer	Cancer	Feces	HMDB0062657	NULL	NULL	NULL	9929317
Ergosterol	Colorectal cancer	Cancer	Feces	HMDB0000878	NULL	C01694	Lipid metabolism	21775588
Eriodictyol	Colorectal cancer	Cancer	Feces	HMDB0005810	NULL	C05631	Biosynthesis of other secondary metabolites	440735
Erucic acid	Colorectal cancer	Cancer	Feces	HMDB0002068	NULL	C08316	Biosynthesis of other secondary metabolites	5281116
Erythritol	Colorectal cancer	Cancer	Feces	HMDB0002994	NULL	C16884	NULL	169019
Erythronic acid	Colorectal cancer	Cancer	Feces	HMDB0000613	NULL	NULL	NULL	2781043
Ethanolamine	Colorectal cancer	Cancer	Feces	HMDB0000149	DB03994	C00189	Amino acid metabolism	700
Ethyl glucuronide	Colorectal cancer	Cancer	Feces	HMDB0010325	NULL	NULL	NULL	18392195
FAD	Colorectal cancer	Cancer	Feces	HMDB0001248	DB03147	C00016	Energy metabolism	643975
Flavin Mononucleotide	Colorectal cancer	Cancer	Feces	HMDB0001520	NULL	C00061	Metabolism of terpenoids and polyketides	643976
Formiminoglutamic acid	Colorectal cancer	Cancer	Feces	HMDB0000854	NULL	C00439	Amino acid metabolism	439233
Fucosterol	Colorectal cancer	Cancer	Feces	HMDB0030021	NULL	C08817	NULL	NULL
Fumaric acid	Colorectal cancer	Cancer	Blood	HMDB0000134	NULL	C00122	Xenobiotics biodegradation and metabolism	444972
Furosemide	Colorectal cancer	Cancer	Feces	HMDB0001933	DB00695	C07017	NULL	3440
Gabapentin	Colorectal cancer	Cancer	Feces	HMDB0005015	DB00996	NULL	NULL	3446
Galacturonic acid	Colorectal cancer	Cancer	Feces	HMDB0002545	NULL	C08348	NULL	84740
Gallic acid	Colorectal cancer	Cancer	Feces	HMDB0005807	NULL	C01424	Amino acid metabolism	370
gamma-Aminobutyric acid	Colorectal cancer	Cancer	Feces	HMDB0000112	DB02530	C00334	Amino acid metabolism	119
gamma-CEHC	Colorectal cancer	Cancer	Feces	HMDB0001931	NULL	NULL	NULL	133098
gamma-Glutamylglutamic acid	Colorectal cancer	Cancer	Feces	HMDB0011737	NULL	C05282	NULL	92865
gamma-Glutamylisoleucine	Colorectal cancer	Cancer	Feces	HMDB0011170	NULL	NULL	NULL	22885096
gamma-Glutamylleucine	Colorectal cancer	Cancer	Feces	HMDB0011171	NULL	NULL	NULL	151023
gamma-Glutamylmethionine	Colorectal cancer	Cancer	Feces	HMDB0034367	NULL	NULL	NULL	7009567
gamma-Glutamylphenylalanine	Colorectal cancer	Cancer	Feces	HMDB0000594	NULL	NULL	NULL	111299
Gamma-Linolenic acid	Colorectal cancer	Cancer	Feces	HMDB0003073	NULL	C06426	Lipid metabolism	5280933
Gamma-Tocopherol	Colorectal cancer	Cancer	Feces	HMDB0001492	NULL	NULL	NULL	14986
Genistein	Colorectal cancer	Cancer	Feces	HMDB0003217	DB01645	C06563	Biosynthesis of other secondary metabolites	5280961
Gentisic acid	Colorectal cancer	Cancer	Feces	HMDB0000152	NULL	C00628	Amino acid metabolism	3469
Gluconic acid	Colorectal cancer	Cancer	Feces	HMDB0000625	NULL	C00257	Carbohydrate metabolism	10690
Glucosamine	Colorectal cancer	Cancer	Feces	HMDB0001514	DB01296	C00329	Carbohydrate metabolism	439213
Glucose 6-phosphate	Colorectal cancer	Cancer	Feces	HMDB0001401	NULL	C00092	Carbohydrate metabolism	5958
Glutaminylglutamine	Colorectal cancer	Cancer	Feces	HMDB0028795	NULL	NULL	NULL	7010587
Glutaminylisoleucine	Colorectal cancer	Cancer	Feces	HMDB0028800	NULL	NULL	NULL	57315376
Glutamylisoleucine	Colorectal cancer	Cancer	Feces	HMDB0028822	NULL	NULL	NULL	9813855
Glutamylleucine	Colorectal cancer	Cancer	Feces	HMDB0028823	NULL	NULL	NULL	9856500
Glutamyllysine	Colorectal cancer	Cancer	Feces	HMDB0004207	NULL	C04700	NULL	7015703
Glutamyltryptophan	Colorectal cancer	Cancer	Feces	HMDB0028830	DB05779	NULL	NULL	100094
Glutamyltyrosine	Colorectal cancer	Cancer	Feces	HMDB0028831	NULL	NULL	NULL	515717
Glutamylvaline	Colorectal cancer	Cancer	Feces	HMDB0028832	NULL	NULL	NULL	6992567
Glutaric acid	Colorectal cancer	Cancer	Feces	HMDB0000661	DB03553	C00489	Amino acid metabolism	743
Glyceric acid	Colorectal cancer	Cancer	Feces	HMDB0000139	NULL	C00258	Carbohydrate metabolism	439194
Glycerol	Colorectal cancer	Cancer	Blood	HMDB0000131	DB04077	C00116	Carbohydrate metabolism	753
Glycerol 3-phosphate	Colorectal cancer	Cancer	Feces	HMDB0000126	DB02515	C00093	Lipid metabolism	439162
Glycine	Colorectal cancer	Cancer	Blood	HMDB0000123	DB00145	C00037	Metabolism of other amino acids	750
Glycitein	Colorectal cancer	Cancer	Feces	HMDB0005781	NULL	C14536	Biosynthesis of other secondary metabolites	5317750
Glycocholic acid	Colorectal cancer	Cancer	Feces	HMDB0000138	NULL	C01921	Lipid metabolism	23617285
Glycolic acid	Colorectal cancer	Cancer	Feces	HMDB0000115	DB03085	C03547	Lipid metabolism	757
Glycoursodeoxycholic acid	Colorectal cancer	Cancer	Feces	HMDB0000708	NULL	NULL	NULL	12310288
Glycyl-glycine	Colorectal cancer	Cancer	Feces	HMDB0011733	NULL	C02037	NULL	11163
Glycyl-Isoleucine	Colorectal cancer	Cancer	Feces	HMDB0028844	NULL	NULL	NULL	259613
Glycylleucine	Colorectal cancer	Cancer	Feces	HMDB0000759	NULL	C02155	NULL	92843
Glycyl-Methionine	Colorectal cancer	Cancer	Feces	HMDB0028847	NULL	NULL	NULL	96757
Glycyl-Phenylalanine	Colorectal cancer	Cancer	Feces	HMDB0028848	NULL	NULL	NULL	97415
Glycylproline	Colorectal cancer	Cancer	Feces	HMDB0000721	NULL	NULL	NULL	79101
Glycyl-Threonine	Colorectal cancer	Cancer	Feces	HMDB0028851	NULL	NULL	NULL	351980
Glycyl-Tryptophan	Colorectal cancer	Cancer	Feces	HMDB0028852	NULL	NULL	NULL	102763
Glycyltyrosine	Colorectal cancer	Cancer	Feces	HMDB0028853	NULL	NULL	NULL	92829
Glycyl-Valine	Colorectal cancer	Cancer	Feces	HMDB0028854	NULL	NULL	NULL	97417
Guanine	Colorectal cancer	Cancer	Feces	HMDB0000132	NULL	C00242	Nucleotide metabolism	764
Guanosine	Colorectal cancer	Cancer	Feces	HMDB0000133	DB02857	C00387	Nucleotide metabolism	6802
Heme	Colorectal cancer	Cancer	Feces	HMDB0003178	NULL	C00032	Metabolism of cofactors and vitamins	NULL
Heptadecanoic acid	Colorectal cancer	Cancer	Feces	HMDB0002259	NULL	NULL	NULL	10465
Heptaethylene glycol	Colorectal cancer	Cancer	Feces	HMDB0061835	NULL	NULL	NULL	79718
Heptanoic acid	Colorectal cancer	Cancer	Feces	HMDB0000666	DB02938	C17714	NULL	8094
Hesperetin	Colorectal cancer	Cancer	Feces	HMDB0005782	DB01094	C01709	Biosynthesis of other secondary metabolites	72281
Hexadecanedioic acid	Colorectal cancer	Cancer	Feces	HMDB0000672	NULL	C19615	Lipid metabolism	10459
Hexadecanedioic acid mono-L-carnitine ester	Colorectal cancer	Cancer	Feces	HMDB0000712	NULL	NULL	NULL	566787
Hexaethylene glycol	Colorectal cancer	Cancer	Feces	HMDB0061822	NULL	NULL	NULL	17472
Hexanoylcarnitine	Colorectal cancer	Cancer	Feces	HMDB0000705	NULL	NULL	NULL	6426853
Hexanoylglycine	Colorectal cancer	Cancer	Feces	HMDB0000701	NULL	NULL	NULL	99463
Hippuric acid	Colorectal cancer	Cancer	Blood	HMDB0000714	NULL	C01586	Amino acid metabolism	464
Histamine	Colorectal cancer	Cancer	Feces	HMDB0000870	NULL	C00388	Amino acid metabolism	774
Histidinyl-Alanine	Colorectal cancer	Cancer	Feces	HMDB0028878	NULL	NULL	NULL	351667
Histidinyl-Glycine	Colorectal cancer	Cancer	Feces	HMDB0028885	NULL	NULL	NULL	351662
Histidinyl-Isoleucine	Colorectal cancer	Cancer	Feces	HMDB0028888	NULL	NULL	NULL	4060215
Histidinyl-Leucine	Colorectal cancer	Cancer	Feces	HMDB0028889	NULL	C05010	NULL	440549
Histidinyl-Phenylalanine	Colorectal cancer	Cancer	Feces	HMDB0028892	NULL	NULL	NULL	4466133
Histidinyl-Proline	Colorectal cancer	Cancer	Feces	HMDB0028893	NULL	NULL	NULL	14324830
Histidinyl-Tryptophan	Colorectal cancer	Cancer	Feces	HMDB0028896	NULL	NULL	NULL	6539217
Histidinyl-Valine	Colorectal cancer	Cancer	Feces	HMDB0028898	NULL	NULL	NULL	18218216
Homocitrulline	Colorectal cancer	Cancer	Feces	HMDB0000679	NULL	C02427	NULL	65072
Homocysteine	Colorectal cancer	Cancer	Feces	HMDB0000742	NULL	C05330	NULL	778
Hydrochlorothiazide	Colorectal cancer	Cancer	Feces	HMDB0001928	DB00999	C07041	NULL	3639
Hydrocinnamic acid	Colorectal cancer	Cancer	Feces	HMDB0000764	DB02024	C05629	Amino acid metabolism	107
Hydroferulic acid	Colorectal cancer	Cancer	Feces	HMDB0062121	NULL	NULL	NULL	14340
Hydroxybutyrylcarnitine	Colorectal cancer	Cancer	Feces	HMDB0013127	NULL	NULL	NULL	53481699
Hydroxyisocaproic acid	Colorectal cancer	Cancer	Feces	HMDB0000746	NULL	NULL	NULL	83697
hydroxyisovaleroyl carnitine	Colorectal cancer	Cancer	Feces	HMDB0062555	NULL	NULL	NULL	57357187
Hydroxyoctanoic acid	Colorectal cancer	Cancer	Feces	HMDB0000711	NULL	NULL	NULL	94180
Hydroxyphenyllactic acid	Colorectal cancer	Cancer	Feces	HMDB0000755	NULL	C03672	Amino acid metabolism	9378
Hydroxypropionic acid	Colorectal cancer	Cancer	Feces	HMDB0000700	DB03688	C01013	Carbohydrate metabolism	68152
Hydroxypyruvic acid	Colorectal cancer	Cancer	Feces	HMDB0001352	DB02951	C00168	Amino acid metabolism	964
Hyocholic acid	Colorectal cancer	Cancer	Feces	HMDB0000760	NULL	NULL	NULL	NULL
Hypoxanthine	Colorectal cancer	Cancer	Feces	HMDB0000157	NULL	C00262	Nucleotide metabolism	790
Imidazolepropionic acid	Colorectal cancer	Cancer	Feces	HMDB0002271	NULL	C20522	NULL	70630
Indole-3-carboxylic acid	Colorectal cancer	Cancer	Feces	HMDB0003320	NULL	C19837	NULL	69867
Indole-3-propionic acid	Colorectal cancer	Cancer	Feces	HMDB0002302	DB02758	NULL	NULL	3744
Indoleacetic acid	Colorectal cancer	Cancer	Feces	HMDB0000197	DB07950	C00954	Amino acid metabolism	802
Indoleacetyl glutamine	Colorectal cancer	Cancer	Feces	HMDB0013240	NULL	NULL	NULL	25200879
Indolelactic acid	Colorectal cancer	Cancer	Feces	HMDB0000671	NULL	C02043	Amino acid metabolism	92904
Indoxyl sulfate	Colorectal cancer	Cancer	Feces	HMDB0000682	DB07992	NULL	NULL	10258
Inosine	Colorectal cancer	Cancer	Feces	HMDB0000195	DB04335	C00294	Nucleotide metabolism	6021
Isobutyric acid	Colorectal cancer	Cancer	Feces	HMDB0001873	DB02531	C02632	NULL	6590
Isocaproic acid	Colorectal cancer	Cancer	Feces	HMDB0000689	DB03993	NULL	NULL	12587
Isoleucyl-Alanine	Colorectal cancer	Cancer	Feces	HMDB0028900	NULL	NULL	NULL	5246009
Isoleucyl-Arginine	Colorectal cancer	Cancer	Feces	HMDB0028901	NULL	NULL	NULL	9900561
Isoleucyl-Asparagine	Colorectal cancer	Cancer	Feces	HMDB0028902	NULL	NULL	NULL	4414300
Isoleucyl-Aspartate	Colorectal cancer	Cancer	Feces	HMDB0028903	NULL	NULL	NULL	14304554
Isoleucyl-Glutamate	Colorectal cancer	Cancer	Feces	HMDB0028906	NULL	NULL	NULL	18218218
Isoleucyl-Glycine	Colorectal cancer	Cancer	Feces	HMDB0028907	NULL	NULL	NULL	342532
Isoleucyl-Isoleucine	Colorectal cancer	Cancer	Feces	HMDB0028907	NULL	NULL	NULL	342532
Isoleucyl-Leucine	Colorectal cancer	Cancer	Feces	HMDB0028911	NULL	NULL	NULL	13817313
Isoleucyl-Methionine	Colorectal cancer	Cancer	Feces	HMDB0028913	NULL	NULL	NULL	17863274
Isoleucyl-Phenylalanine	Colorectal cancer	Cancer	Feces	HMDB0028914	NULL	NULL	NULL	435728
Isoleucyl-Serine	Colorectal cancer	Cancer	Feces	HMDB0028916	NULL	NULL	NULL	14426033
Isoleucyl-Threonine	Colorectal cancer	Cancer	Feces	HMDB0028917	NULL	NULL	NULL	18218220
Isoleucyl-Tryptophan	Colorectal cancer	Cancer	Feces	HMDB0028918	NULL	NULL	NULL	9797038
Isoleucyl-Tyrosine	Colorectal cancer	Cancer	Feces	HMDB0028919	NULL	NULL	NULL	342468
Isoleucyl-Valine	Colorectal cancer	Cancer	Feces	HMDB0028920	NULL	NULL	NULL	435949
Isopalmitic acid	Colorectal cancer	Cancer	Feces	HMDB0031068	NULL	NULL	NULL	36247
Isovaleric acid	Colorectal cancer	Cancer	Feces	HMDB0000718	DB03750	C08262	NULL	10430
Isovalerylglycine	Colorectal cancer	Cancer	Feces	HMDB0000678	NULL	NULL	NULL	546304
Kaempferol	Colorectal cancer	Cancer	Feces	HMDB0005801	DB01852	C05903	Biosynthesis of other secondary metabolites	5280863
Ketoleucine	Colorectal cancer	Cancer	Feces	HMDB0000695	DB03229	C00233	Biosynthesis of other secondary metabolites	70
Kynurenic acid	Colorectal cancer	Cancer	Blood	HMDB0000715	NULL	C01717	Amino acid metabolism	3845
L-3-Phenyllactic acid	Colorectal cancer	Cancer	Feces	HMDB0000748	NULL	C05607	Amino acid metabolism	643327
L-Acetylcarnitine	Colorectal cancer	Cancer	Blood	HMDB0000201	DB08842	NULL	NULL	7045767
L-Alanine	Colorectal cancer	Cancer	Blood	HMDB0000161	DB00160	C00041	Amino acid metabolism	5950
L-Alloisoleucine	Colorectal cancer	Cancer	Feces	HMDB0000557	DB01739	NULL	NULL	99288
L-Allothreonine	Colorectal cancer	Cancer	Feces	HMDB0004041	NULL	C05519	Amino acid metabolism	99289
L-alpha-Aminobutyric acid	Colorectal cancer	Cancer	Blood	HMDB0000452	NULL	C02356	NULL	80283
Lanosterin	Colorectal cancer	Cancer	Feces	HMDB0001251	NULL	C01724	Lipid metabolism	246983
L-Arabinose	Colorectal cancer	Cancer	Feces	HMDB0000646	NULL	C00259	Carbohydrate metabolism	439195
L-Arabitol	Colorectal cancer	Cancer	Feces	HMDB0001851	NULL	C00532	Carbohydrate metabolism	439255
L-Arginine	Colorectal cancer	Cancer	Blood	HMDB0000517	DB00125	C00062	Amino acid metabolism	6322
L-Asparagine	Colorectal cancer	Cancer	Blood	HMDB0000168	DB00174	C00152	Amino acid metabolism	6267
L-Aspartic acid	Colorectal cancer	Cancer	Blood	HMDB0000191	DB00128	C00049	Metabolism of other amino acids	5960
Lathosterol	Colorectal cancer	Cancer	Feces	HMDB0001170	NULL	C01189	Lipid metabolism	65728
L-Carnitine	Colorectal cancer	Cancer	Blood	HMDB0000062	DB00583	C00318	NULL	2724480
L-Cysteine	Colorectal cancer	Cancer	Feces	HMDB0000574	DB00151	C00097	Energy metabolism	5862
L-Cystine	Colorectal cancer	Cancer	Blood	HMDB0000192	DB00138	C00491	Amino acid metabolism	67678
Lenticin	Colorectal cancer	Cancer	Feces	HMDB0061115	NULL	C09213	NULL	442106
Leucinic acid	Colorectal cancer	Cancer	Feces	HMDB0000665	NULL	NULL	NULL	92779
Leucyl-Alanine	Colorectal cancer	Cancer	Feces	HMDB0028922	NULL	NULL	NULL	259321
Leucyl-Arginine	Colorectal cancer	Cancer	Feces	HMDB0028923	NULL	NULL	NULL	3800205
Leucyl-Asparagine	Colorectal cancer	Cancer	Feces	HMDB0028924	NULL	NULL	NULL	4128305
Leucyl-Glutamate	Colorectal cancer	Cancer	Feces	HMDB0028928	NULL	NULL	NULL	5259589
Leucyl-Glycine	Colorectal cancer	Cancer	Feces	HMDB0028929	NULL	NULL	NULL	79070
Leucyl-Isoleucine	Colorectal cancer	Cancer	Feces	HMDB0028932	NULL	NULL	NULL	435718
Leucyl-Leucine	Colorectal cancer	Cancer	Feces	HMDB0028933	NULL	C11332	NULL	94244
Leucyl-Methionine	Colorectal cancer	Cancer	Feces	HMDB0028935	NULL	NULL	NULL	118276
Leucyl-phenylalanine	Colorectal cancer	Cancer	Feces	HMDB0013243	NULL	C11221	NULL	259325
Leucyl-Serine	Colorectal cancer	Cancer	Feces	HMDB0028938	NULL	NULL	NULL	3621685
Leucyl-Threonine	Colorectal cancer	Cancer	Feces	HMDB0028939	NULL	NULL	NULL	18218222
Leucyl-Tryptophan	Colorectal cancer	Cancer	Feces	HMDB0028940	NULL	NULL	NULL	329275
Leucyl-Tyrosine	Colorectal cancer	Cancer	Feces	HMDB0028941	NULL	NULL	NULL	273262
Leucyl-Valine	Colorectal cancer	Cancer	Feces	HMDB0028942	NULL	NULL	NULL	352038
Leu-Leu-Leu	Colorectal cancer	Cancer	Feces	HMDB0094648	NULL	NULL	NULL	259327
Levofloxacin	Colorectal cancer	Cancer	Feces	HMDB0001929	NULL	C07660	NULL	149096
Levoglucosan	Colorectal cancer	Cancer	Feces	HMDB0000640	NULL	NULL	NULL	2724705
Levoinositol	Colorectal cancer	Cancer	Feces	HMDB0034220	NULL	NULL	NULL	NULL
Levulinic acid	Colorectal cancer	Cancer	Feces	HMDB0000720	DB02239	NULL	NULL	11579
L-Fucose	Colorectal cancer	Cancer	Feces	HMDB0000174	NULL	C00507	Carbohydrate metabolism	25310
L-Glutamic acid	Colorectal cancer	Cancer	Blood	HMDB0000148	DB00142	C00025	Amino acid metabolism	33032
L-Glutamine	Colorectal cancer	Cancer	Blood	HMDB0000641	DB00130	C00064	Nucleotide metabolism	5961
L-Histidine	Colorectal cancer	Cancer	Blood	HMDB0000177	DB00117	C00135	Metabolism of other amino acids	6274
L-Homoserine	Colorectal cancer	Cancer	Feces	HMDB0000719	DB04193	C00263	Amino acid metabolism	12647
Lidocaine	Colorectal cancer	Cancer	Feces	HMDB0014426	DB00281	C07073	NULL	3676
Linoleamide	Colorectal cancer	Cancer	Feces	HMDB0062656	NULL	NULL	NULL	6435901
Linoleic acid	Colorectal cancer	Cancer	Blood	HMDB0000673	NULL	C01595	Lipid metabolism	5280450
L-Isoleucine	Colorectal cancer	Cancer	Blood	HMDB0000172	DB00167	C00407	Biosynthesis of other secondary metabolites	6306
Lithocholic acid	Colorectal cancer	Cancer	Feces	HMDB0000761	NULL	C03990	Lipid metabolism	9903
Lithocholyltaurine	Colorectal cancer	Cancer	Feces	HMDB0000722	NULL	C02592	NULL	53477716
L-Lactic acid	Colorectal cancer	Cancer	Blood	HMDB0000190	DB03066	C00256	Carbohydrate metabolism	61503
L-Leucine	Colorectal cancer	Cancer	Blood	HMDB0000687	DB00149	C00123	Amino acid metabolism	6106
L-Lysine	Colorectal cancer	Cancer	Blood	HMDB0000182	DB00123	C00047	Amino acid metabolism	5962
L-Malic acid	Colorectal cancer	Cancer	Feces	HMDB0000156	NULL	C00149	Energy metabolism	222656
L-Methionine	Colorectal cancer	Cancer	Blood	HMDB0000696	DB00134	C00073	Biosynthesis of other secondary metabolites	6137
L-N-(1H-Indol-3-ylacetyl)aspartic acid	Colorectal cancer	Cancer	Feces	HMDB0038666	NULL	NULL	NULL	4656408
L-Norleucine	Colorectal cancer	Cancer	Feces	HMDB0001645	NULL	C01933	NULL	21236
L-Octanoylcarnitine	Colorectal cancer	Cancer	Feces	HMDB0000791	NULL	C02838	NULL	11953814
L-Palmitoylcarnitine	Colorectal cancer	Cancer	Feces	HMDB0000222	NULL	C02990	Lipid metabolism	11953816
L-Phenylalanine	Colorectal cancer	Cancer	Blood	HMDB0000159	DB00120	C00079	Metabolism of other amino acids	6140
L-Proline	Colorectal cancer	Cancer	Blood	HMDB0000162	DB00172	C00148	Amino acid metabolism	145742
L-Ribulose	Colorectal cancer	Cancer	Feces	HMDB0003371	NULL	C00310	Carbohydrate metabolism	439204
L-Serine	Colorectal cancer	Cancer	Blood	HMDB0000187	DB00133	C00065	Lipid metabolism	5951
L-Sorbose	Colorectal cancer	Cancer	Feces	HMDB0001266	DB04936	C00795	Carbohydrate metabolism	92092
L-threonic Acid	Colorectal cancer	Cancer	Feces	HMDB0062620	NULL	C01620	Carbohydrate metabolism	5460407
L-Threonine	Colorectal cancer	Cancer	Blood	HMDB0000167	DB00156	C00188	Metabolism of cofactors and vitamins	6288
L-Tryptophan	Colorectal cancer	Cancer	Blood	HMDB0000929	DB00150	C00078	Amino acid metabolism	6305
L-Tyrosine	Colorectal cancer	Cancer	Blood	HMDB0000158	DB00135	C00082	Amino acid metabolism	6057
L-Urobilin	Colorectal cancer	Cancer	Feces	HMDB0004159	NULL	C05793	Metabolism of cofactors and vitamins	5280818
L-Urobilinogen	Colorectal cancer	Cancer	Feces	HMDB0004157	NULL	C05789	Metabolism of cofactors and vitamins	440783
Luteolin	Colorectal cancer	Cancer	Feces	HMDB0005800	NULL	C01514	Biosynthesis of other secondary metabolites	5280445
L-Valine	Colorectal cancer	Cancer	Blood	HMDB0000883	DB00161	C00183	Amino acid metabolism	6287
L-Xylonate	Colorectal cancer	Cancer	Feces	HMDB0060256	NULL	C05411	Carbohydrate metabolism	6971043
Lysyl-Isoleucine	Colorectal cancer	Cancer	Feces	HMDB0028954	NULL	NULL	NULL	18218225
Lysyl-Leucine	Colorectal cancer	Cancer	Feces	HMDB0028955	NULL	NULL	NULL	4682588
Lysyl-Phenylalanine	Colorectal cancer	Cancer	Feces	HMDB0028958	NULL	NULL	NULL	3459978
Lysyl-Proline	Colorectal cancer	Cancer	Feces	HMDB0028959	NULL	NULL	NULL	3463816
Lysyl-Tyrosine	Colorectal cancer	Cancer	Feces	HMDB0028963	NULL	NULL	NULL	14693924
Lysyl-Valine	Colorectal cancer	Cancer	Feces	HMDB0028964	NULL	NULL	NULL	140709
Malic acid	Colorectal cancer	Cancer	Blood	HMDB0000744	NULL	C03668	NULL	525
Malonic acid	Colorectal cancer	Cancer	Feces	HMDB0000691	DB02175	C04025	NULL	867
Maltol	Colorectal cancer	Cancer	Feces	HMDB0030776	NULL	C11918	Metabolism of terpenoids and polyketides	142577
Mandelic acid	Colorectal cancer	Cancer	Feces	HMDB0000703	DB02280	C01984	Xenobiotics biodegradation and metabolism	439616
Mannitol	Colorectal cancer	Cancer	Feces	HMDB0000765	DB00742	C00392	Carbohydrate metabolism	6251
Mannose 6-phosphate	Colorectal cancer	Cancer	Feces	HMDB0001078	NULL	C00275	Carbohydrate metabolism	439198
Methionine sulfoxide	Colorectal cancer	Cancer	Feces	HMDB0002005	NULL	NULL	NULL	847
Methionyl-Alanine	Colorectal cancer	Cancer	Feces	HMDB0028966	NULL	NULL	NULL	14878381
Methionyl-Phenylalanine	Colorectal cancer	Cancer	Feces	HMDB0028980	NULL	NULL	NULL	100048
Methionyl-Threonine	Colorectal cancer	Cancer	Feces	HMDB0028983	NULL	NULL	NULL	18218230
Methionyl-Valine	Colorectal cancer	Cancer	Feces	HMDB0028986	NULL	NULL	NULL	23274410
Methylglutaric acid	Colorectal cancer	Cancer	Feces	HMDB0000752	NULL	NULL	NULL	12284
Methylparaben	Colorectal cancer	Cancer	Feces	HMDB0032572	NULL	NULL	NULL	7456
Methylphosphate	Colorectal cancer	Cancer	Feces	HMDB0061711	NULL	NULL	NULL	13130
Methylsuccinic acid	Colorectal cancer	Cancer	Feces	HMDB0001844	NULL	C08645	NULL	10349
Metoprolol	Colorectal cancer	Cancer	Feces	HMDB0001932	DB00264	C07202	NULL	4171
Monooleoylglycerol	Colorectal cancer	Cancer	Feces	HMDB0094684	NULL	NULL	NULL	5283468
myo-Inositol	Colorectal cancer	Cancer	Feces	HMDB0000211	NULL	C00137	Carbohydrate metabolism	NULL
Myo-inositol 1-phosphate	Colorectal cancer	Cancer	Feces	HMDB0000213	NULL	C04006	Carbohydrate metabolism	NULL
Myristic acid	Colorectal cancer	Cancer	Feces	HMDB0000806	DB08231	C06424	Lipid metabolism	11005
Myristoleic acid	Colorectal cancer	Cancer	Feces	HMDB0002000	NULL	C08322	NULL	5281119
N1-Methyl-2-pyridone-5-carboxamide	Colorectal cancer	Cancer	Feces	HMDB0004193	NULL	C05842	Metabolism of cofactors and vitamins	69698
N6,N6,N6-Trimethyl-L-lysine	Colorectal cancer	Cancer	Feces	HMDB0001325	NULL	C03793	Amino acid metabolism	440120
N6-Acetyl-L-lysine	Colorectal cancer	Cancer	Feces	HMDB0000206	NULL	C02727	Amino acid metabolism	92832
N6-Carbamoyl-L-threonyladenosine	Colorectal cancer	Cancer	Feces	HMDB0041623	NULL	NULL	NULL	92001849
N-a-Acetyl-L-arginine	Colorectal cancer	Cancer	Feces	HMDB0004620	DB01985	NULL	NULL	67427
N-Acetylaspartylglutamic acid	Colorectal cancer	Cancer	Feces	HMDB0001067	NULL	C12270	NULL	5255
N-Acetyl-b-D-galactosamine	Colorectal cancer	Cancer	Feces	HMDB0000853	DB03109	C05021	NULL	440552
N-Acetylcadaverine	Colorectal cancer	Cancer	Feces	HMDB0002284	NULL	NULL	NULL	189087
N-Acetyl-D-glucosamine	Colorectal cancer	Cancer	Feces	HMDB0000215	NULL	C00140	Carbohydrate metabolism	439174
N-Acetylgalactosamine	Colorectal cancer	Cancer	Feces	HMDB0000212	NULL	C01072	NULL	84265
N-Acetylglutamic acid	Colorectal cancer	Cancer	Feces	HMDB0001138	NULL	C00624	Amino acid metabolism	185
N-Acetylglutamine	Colorectal cancer	Cancer	Feces	HMDB0006029	NULL	NULL	NULL	25561
N-Acetylhistidine	Colorectal cancer	Cancer	Feces	HMDB0032055	NULL	C02997	NULL	273260
N-Acetylisoleucine	Colorectal cancer	Cancer	Feces	HMDB0061684	NULL	NULL	NULL	306109
N-Acetyl-L-alanine	Colorectal cancer	Cancer	Feces	HMDB0000766	NULL	NULL	NULL	88064
N-Acetyl-L-aspartic acid	Colorectal cancer	Cancer	Feces	HMDB0000812	NULL	C01042	Amino acid metabolism	65065
N-Acetylleucine	Colorectal cancer	Cancer	Feces	HMDB0011756	NULL	C02710	NULL	70912
N-Acetyl-L-methionine	Colorectal cancer	Cancer	Feces	HMDB0011745	NULL	C02712	NULL	6180
N-Acetyl-L-phenylalanine	Colorectal cancer	Cancer	Feces	HMDB0000512	NULL	C03519	Amino acid metabolism	74839
N-Acetyl-L-tyrosine	Colorectal cancer	Cancer	Feces	HMDB0000866	NULL	C01657	NULL	68310
N-Acetylmannosamine	Colorectal cancer	Cancer	Feces	HMDB0001129	NULL	C00645	Carbohydrate metabolism	11096158
N-Acetylmuramate	Colorectal cancer	Cancer	Feces	HMDB0060493	NULL	C02713	Carbohydrate metabolism	5462244
N-Acetylneuraminic acid	Colorectal cancer	Cancer	Feces	HMDB0000230	NULL	C19910	NULL	445063
N-Acetylproline	Colorectal cancer	Cancer	Feces	HMDB0094701	DB03360	NULL	NULL	66141
N-Acetylputrescine	Colorectal cancer	Cancer	Feces	HMDB0002064	NULL	C02714	Amino acid metabolism	122356
N-Acetylthreonine	Colorectal cancer	Cancer	Feces	HMDB0062557	NULL	NULL	NULL	152204
N-acetyltryptophan	Colorectal cancer	Cancer	Feces	HMDB0013713	NULL	NULL	NULL	700653
N-Acetylvaline	Colorectal cancer	Cancer	Feces	HMDB0011757	NULL	NULL	NULL	227752
N-Alpha-acetyllysine	Colorectal cancer	Cancer	Feces	HMDB0000446	NULL	C12989	NULL	192590
Naproxen	Colorectal cancer	Cancer	Feces	HMDB0001923	DB00788	C01517	NULL	156391
Naringenin	Colorectal cancer	Cancer	Feces	HMDB0002670	DB03467	C00509	Biosynthesis of other secondary metabolites	439246
N-benzoylglycinate	Colorectal cancer	Cancer	Feces	HMDB0062583	NULL	C01586	Amino acid metabolism	464
N-Butyrylglycine	Colorectal cancer	Cancer	Feces	HMDB0000808	NULL	NULL	NULL	88412
Nervonic acid	Colorectal cancer	Cancer	Feces	HMDB0002368	NULL	C08323	Lipid metabolism	5281120
N-Formyl-L-methionine	Colorectal cancer	Cancer	Feces	HMDB0001015	NULL	C03145	Amino acid metabolism	6995182
Niacinamide	Colorectal cancer	Cancer	Feces	HMDB0001406	DB02701	C00153	Metabolism of cofactors and vitamins	936
Nicotinate D-ribonucleoside	Colorectal cancer	Cancer	Feces	HMDB0006809	NULL	C05841	Metabolism of cofactors and vitamins	161234
Nicotinic acid	Colorectal cancer	Cancer	Feces	HMDB0001488	DB00627	C00253	Biosynthesis of other secondary metabolites	938
N-Methyl proline	Colorectal cancer	Cancer	Feces	HMDB0094696	NULL	NULL	NULL	643474
N-Methylhydantoin	Colorectal cancer	Cancer	Feces	HMDB0003646	NULL	C02565	Amino acid metabolism	69217
N-methyl-L-glutamic Acid	Colorectal cancer	Cancer	Feces	HMDB0062660	NULL	C01046	Energy metabolism	439377
N-methylphenylalanine	Colorectal cancer	Cancer	Feces	HMDB0029224	NULL	NULL	NULL	4657542
N-Oleoylethanolamine	Colorectal cancer	Cancer	Feces	HMDB0002088	NULL	NULL	NULL	5283454
Nonadecanoic acid	Colorectal cancer	Cancer	Feces	HMDB0000772	NULL	C16535	NULL	12591
Norvaline	Colorectal cancer	Cancer	Feces	HMDB0013716	NULL	C01799	NULL	439575
N-Phenylacetylphenylalanine	Colorectal cancer	Cancer	Feces	HMDB0002372	NULL	NULL	NULL	47579
N-Propionylalanine	Colorectal cancer	Cancer	Feces	HMDB0094698	NULL	NULL	NULL	22788191
N-Propionylmethionine	Colorectal cancer	Cancer	Feces	HMDB0094704	NULL	NULL	NULL	21117855
Nutriacholic acid	Colorectal cancer	Cancer	Feces	HMDB0000467	NULL	NULL	NULL	53477693
Octadecanamide	Colorectal cancer	Cancer	Feces	HMDB0034146	NULL	C13846	NULL	34900
Octadecanedioic acid	Colorectal cancer	Cancer	Feces	HMDB0000782	NULL	NULL	NULL	70095
Octadecanol	Colorectal cancer	Cancer	Feces	HMDB0002350	NULL	D01924	NULL	8221
Octaethylene glycol	Colorectal cancer	Cancer	Feces	HMDB0094680	NULL	NULL	NULL	78798
Oleamide	Colorectal cancer	Cancer	Blood	HMDB0002117	NULL	C19670	NULL	5283387
Oleanolic acid	Colorectal cancer	Cancer	Feces	HMDB0002364	NULL	C17148	NULL	10494
Oleic acid	Colorectal cancer	Cancer	Blood	HMDB0000207	NULL	C00712	Lipid metabolism	445639
Oleoyl glycine	Colorectal cancer	Cancer	Feces	HMDB0013631	NULL	NULL	NULL	6436908
Oleoylcarnitine	Colorectal cancer	Cancer	Feces	HMDB0005065	NULL	NULL	NULL	46907933
O-Phosphoethanolamine	Colorectal cancer	Cancer	Feces	HMDB0000224	NULL	C00346	Lipid metabolism	1015
Ornithine	Colorectal cancer	Cancer	Blood	HMDB0000214	DB00129	C00077	Metabolism of other amino acids	6262
Orotic acid	Colorectal cancer	Cancer	Feces	HMDB0000226	DB02262	C00295	Nucleotide metabolism	967
Oxoglutaric acid	Colorectal cancer	Cancer	Feces	HMDB0000208	NULL	C00026	Carbohydrate metabolism	51
Palmitic acid	Colorectal cancer	Cancer	Blood	HMDB0000220	DB03796	C00249	Lipid metabolism	985
Palmitic amide	Colorectal cancer	Cancer	Feces	HMDB0012273	NULL	NULL	NULL	69421
Palmitoleic acid	Colorectal cancer	Cancer	Feces	HMDB0003229	NULL	C08362	Lipid metabolism	445638
Palmitoyl sphingomyelin	Colorectal cancer	Cancer	Feces	HMDB0061712	NULL	NULL	NULL	9939941
Palmitoylethanolamide	Colorectal cancer	Cancer	Feces	HMDB0002100	NULL	C16512	NULL	4671
p-Aminobenzoic acid	Colorectal cancer	Cancer	Feces	HMDB0001392	DB02362	C00568	Xenobiotics biodegradation and metabolism	978
Panose	Colorectal cancer	Cancer	Feces	HMDB0029937	NULL	C00713	NULL	4120027
Pantothenic acid	Colorectal cancer	Cancer	Feces	HMDB0000210	NULL	C00864	Metabolism of cofactors and vitamins	6613
Pantothenol	Colorectal cancer	Cancer	Feces	HMDB0004231	NULL	C05944	Metabolism of cofactors and vitamins	4678
Paracetamol sulfate	Colorectal cancer	Cancer	Feces	HMDB0059911	NULL	NULL	NULL	83939
Paraxanthine	Colorectal cancer	Cancer	Feces	HMDB0001860	NULL	C13747	Biosynthesis of other secondary metabolites	4687
p-Cresol	Colorectal cancer	Cancer	Feces	HMDB0001858	DB01688	C01468	Xenobiotics biodegradation and metabolism	2879
p-Cresol sulfate	Colorectal cancer	Cancer	Feces	HMDB0011635	NULL	NULL	NULL	4615423
Pectic acid	Colorectal cancer	Cancer	Feces	HMDB0003363	DB03511	C00470	Carbohydrate metabolism	445929
Pelargonic acid	Colorectal cancer	Cancer	Feces	HMDB0000847	NULL	C01601	NULL	8158
Pentadecanoic acid	Colorectal cancer	Cancer	Feces	HMDB0000826	NULL	C16537	NULL	13849
Phenol	Colorectal cancer	Cancer	Blood	HMDB0000228	DB03255	C15584	NULL	996
Phenol sulphate	Colorectal cancer	Cancer	Feces	HMDB0060015	NULL	C02180	NULL	74426
Phenylacetic acid	Colorectal cancer	Cancer	Feces	HMDB0000209	DB09269	C07086	Xenobiotics biodegradation and metabolism	999
Phenylacetylglutamine	Colorectal cancer	Cancer	Feces	HMDB0006344	NULL	C04148	Amino acid metabolism	92258
Phenylalanyl-Alanine	Colorectal cancer	Cancer	Feces	HMDB0028988	NULL	NULL	NULL	352040
Phenylalanyl-Aspartate	Colorectal cancer	Cancer	Feces	HMDB0028991	NULL	NULL	NULL	335051
Phenylalanyl-Glutamate	Colorectal cancer	Cancer	Feces	HMDB0028994	NULL	NULL	NULL	4422358
Phenylalanyl-Glycine	Colorectal cancer	Cancer	Feces	HMDB0028995	NULL	NULL	NULL	98207
Phenylalanyl-Isoleucine	Colorectal cancer	Cancer	Feces	HMDB0028998	NULL	NULL	NULL	18218232
Phenylalanyl-Methionine	Colorectal cancer	Cancer	Feces	HMDB0029001	NULL	NULL	NULL	13890414
Phenylalanylphenylalanine	Colorectal cancer	Cancer	Feces	HMDB0013302	NULL	NULL	NULL	65104
Phenylalanyl-Serine	Colorectal cancer	Cancer	Feces	HMDB0029004	NULL	NULL	NULL	9859812
Phenylalanyl-Tryptophan	Colorectal cancer	Cancer	Feces	HMDB0029006	NULL	NULL	NULL	14410593
Phenylalanyl-Tyrosine	Colorectal cancer	Cancer	Feces	HMDB0029007	NULL	NULL	NULL	13341191
Phenylalanyl-Valine	Colorectal cancer	Cancer	Feces	HMDB0029008	NULL	NULL	NULL	4096934
Phenyllactic acid	Colorectal cancer	Cancer	Feces	HMDB0000779	NULL	C01479	Biosynthesis of other secondary metabolites	3848
Phosphate	Colorectal cancer	Cancer	Feces	HMDB0001429	NULL	C00009	Glycan biosynthesis and metabolism	1004
Phosphorylcholine	Colorectal cancer	Cancer	Feces	HMDB0001565	DB03945	C00588	Lipid metabolism	1014
Phthalic acid	Colorectal cancer	Cancer	Feces	HMDB0002107	DB02746	C01606	Xenobiotics biodegradation and metabolism	1017
p-Hydroxymandelic acid	Colorectal cancer	Cancer	Feces	HMDB0000822	NULL	C11527	Amino acid metabolism	328
p-Hydroxyphenylacetic acid	Colorectal cancer	Cancer	Feces	HMDB0000020	NULL	C00642	Amino acid metabolism	127
Phytanic acid	Colorectal cancer	Cancer	Feces	HMDB0000801	NULL	C01607	NULL	26840
Phytol	Colorectal cancer	Cancer	Feces	HMDB0002019	NULL	C01389	NULL	5280435
Phytosphingosine	Colorectal cancer	Cancer	Feces	HMDB0004610	NULL	C12144	Lipid metabolism	122121
Pimelic acid	Colorectal cancer	Cancer	Feces	HMDB0000857	DB01856	C02656	Metabolism of cofactors and vitamins	385
Pipecolic acid	Colorectal cancer	Cancer	Feces	HMDB0000070	NULL	C00408	Amino acid metabolism	849
Piperidine	Colorectal cancer	Cancer	Feces	HMDB0034301	NULL	C01746	Biosynthesis of other secondary metabolites	8082
Piperine	Colorectal cancer	Cancer	Feces	HMDB0029377	NULL	C03882	Biosynthesis of other secondary metabolites	638024
Probenecid	Colorectal cancer	Cancer	Feces	HMDB0015166	DB01032	C07372	NULL	4911
Proline betaine	Colorectal cancer	Cancer	Feces	HMDB0004827	NULL	C10172	NULL	115244
Prolyl-Alanine	Colorectal cancer	Cancer	Feces	HMDB0029010	NULL	NULL	NULL	418041
Prolylglycine	Colorectal cancer	Cancer	Feces	HMDB0011178	NULL	NULL	NULL	98206
Prolylphenylalanine	Colorectal cancer	Cancer	Feces	HMDB0011179	NULL	NULL	NULL	5226097
Prolyl-Tryptophan	Colorectal cancer	Cancer	Feces	HMDB0029028	NULL	NULL	NULL	18218238
Propionic acid	Colorectal cancer	Cancer	Feces	HMDB0000237	DB03766	C00163	Metabolism of cofactors and vitamins	1032
Propylene glycol	Colorectal cancer	Cancer	Feces	HMDB0001881	DB01839	C00583	Carbohydrate metabolism	1030
Protocatechuic acid	Colorectal cancer	Cancer	Feces	HMDB0001856	DB03946	C00230	Xenobiotics biodegradation and metabolism	72
Pseudoephedrine	Colorectal cancer	Cancer	Feces	HMDB0001943	DB00852	C02765	Amino acid metabolism	7028
Pseudouridine	Colorectal cancer	Cancer	Feces	HMDB0000767	NULL	C02067	Nucleotide metabolism	15047
Pterin	Colorectal cancer	Cancer	Feces	HMDB0000802	NULL	C00715	NULL	730000
Putrescine	Colorectal cancer	Cancer	Feces	HMDB0001414	DB01917	C02896	NULL	1045
Pyridoxal	Colorectal cancer	Cancer	Feces	HMDB0001545	DB00147	C00250	Metabolism of cofactors and vitamins	1050
Pyridoxine	Colorectal cancer	Cancer	Feces	HMDB0000239	DB00165	C00314	Metabolism of cofactors and vitamins	1054
Pyroglutamic acid	Colorectal cancer	Cancer	Feces	HMDB0000267	NULL	C01879	Metabolism of other amino acids	7405
Pyroglutamylglycine	Colorectal cancer	Cancer	Feces	HMDB0061890	NULL	NULL	NULL	20977730
Pyroglutamylvaline	Colorectal cancer	Cancer	Feces	HMDB0094651	NULL	NULL	NULL	152416
Pyro-L-glutaminyl-L-glutamine	Colorectal cancer	Cancer	Feces	HMDB0039229	NULL	NULL	NULL	11010621
Pyruvic acid	Colorectal cancer	Cancer	Blood	HMDB0000243	DB00119	C00022	Carbohydrate metabolism	1060
Quinic acid	Colorectal cancer	Cancer	Feces	HMDB0003072	NULL	C06746	NULL	3329
Quinidine	Colorectal cancer	Cancer	Feces	HMDB0015044	DB00908	C06527	NULL	441074
Raffinose	Colorectal cancer	Cancer	Feces	HMDB0003213	NULL	C00492	Carbohydrate metabolism	10542
Rhamnose	Colorectal cancer	Cancer	Feces	HMDB0000849	NULL	C00507	Carbohydrate metabolism	25310
Ribitol	Colorectal cancer	Cancer	Blood	HMDB0000508	NULL	C00474	Metabolism of cofactors and vitamins	NULL
Riboflavin	Colorectal cancer	Cancer	Feces	HMDB0000244	DB00140	C00255	Metabolism of cofactors and vitamins	493570
Ribothymidine	Colorectal cancer	Cancer	Feces	HMDB0000884	NULL	NULL	NULL	445408
Saccharin	Colorectal cancer	Cancer	Feces	HMDB0029723	NULL	C12283	NULL	5143
Saccharopine	Colorectal cancer	Cancer	Feces	HMDB0000279	DB04207	C00449	Amino acid metabolism	160556
Salicylic acid	Colorectal cancer	Cancer	Feces	HMDB0001895	DB00936	C00805	Xenobiotics biodegradation and metabolism	338
Salicyluric acid	Colorectal cancer	Cancer	Feces	HMDB0000840	NULL	C07588	NULL	10253
Salicyluric beta-D-glucuronide	Colorectal cancer	Cancer	Feces	HMDB0240252	NULL	NULL	NULL	121596205
Sarcosine	Colorectal cancer	Cancer	Blood	HMDB0000271	NULL	C00213	Amino acid metabolism	1088
scyllo-Inositol	Colorectal cancer	Cancer	Feces	HMDB0006088	DB03106	C06153	Carbohydrate metabolism	NULL
Sebacic acid	Colorectal cancer	Cancer	Feces	HMDB0000792	DB07645	C08277	NULL	5192
Secoisolariciresinol 9,9'-diglucoside	Colorectal cancer	Cancer	Feces	HMDB0036323	NULL	NULL	NULL	74328989
Serotonin	Colorectal cancer	Cancer	Feces	HMDB0000259	NULL	C00780	Amino acid metabolism	5202
Serylisoleucine	Colorectal cancer	Cancer	Feces	HMDB0029042	NULL	NULL	NULL	18218240
Serylleucine	Colorectal cancer	Cancer	Feces	HMDB0029043	NULL	NULL	NULL	13919048
Serylphenylalanine	Colorectal cancer	Cancer	Feces	HMDB0029046	NULL	NULL	NULL	21285384
Serylproline	Colorectal cancer	Cancer	Feces	HMDB0029047	NULL	NULL	NULL	14647613
Serylvaline	Colorectal cancer	Cancer	Feces	HMDB0029052	NULL	NULL	NULL	18218242
Sinapic acid	Colorectal cancer	Cancer	Feces	HMDB0032616	DB08587	C00482	Biosynthesis of other secondary metabolites	637775
Solanidine	Colorectal cancer	Cancer	Feces	HMDB0003236	NULL	C06543	NULL	65727
Sorbitol	Colorectal cancer	Cancer	Feces	HMDB0000247	DB01638	C00794	Carbohydrate metabolism	5780
Spermidine	Colorectal cancer	Cancer	Feces	HMDB0001257	DB03566	C00315	Metabolism of other amino acids	1102
Sphinganine	Colorectal cancer	Cancer	Blood	HMDB0000269	NULL	C00836	Lipid metabolism	91486
Sphingosine	Colorectal cancer	Cancer	Feces	HMDB0000252	NULL	C00319	Lipid metabolism	5353955
Squalene	Colorectal cancer	Cancer	Feces	HMDB0000256	NULL	C00751	Metabolism of terpenoids and polyketides	11975273
Stearic acid	Colorectal cancer	Cancer	Feces	HMDB0000827	DB03193	C01530	Lipid metabolism	5281
Stearidonic acid	Colorectal cancer	Cancer	Feces	HMDB0006547	NULL	C16300	Lipid metabolism	5312508
stearoyl sphingomyelin	Colorectal cancer	Cancer	Feces	HMDB0062559	NULL	NULL	NULL	6453725
Stearoylcarnitine	Colorectal cancer	Cancer	Feces	HMDB0000848	NULL	NULL	NULL	52922056
Stearoylethanolamide	Colorectal cancer	Cancer	Feces	HMDB0013078	NULL	NULL	NULL	27902
Stigmastanol	Colorectal cancer	Cancer	Feces	HMDB0000494	NULL	NULL	NULL	15559396
Stigmasterol	Colorectal cancer	Cancer	Feces	HMDB0000937	NULL	C05442	Lipid metabolism	5280794
Suberic acid	Colorectal cancer	Cancer	Feces	HMDB0000893	NULL	C08278	NULL	10457
Succinic acid	Colorectal cancer	Cancer	Feces	HMDB0000254	DB00139	C00042	Carbohydrate metabolism	1110
Sucralose	Colorectal cancer	Cancer	Feces	HMDB0031554	NULL	C12285	NULL	5066234
Sucrose	Colorectal cancer	Cancer	Feces	HMDB0000258	NULL	C00089	Carbohydrate metabolism	5988
Sulfolithocholylglycine	Colorectal cancer	Cancer	Feces	HMDB0002639	NULL	C11301	NULL	53477756
Sumiki's acid	Colorectal cancer	Cancer	Feces	HMDB0002432	NULL	C20448	NULL	80642
Symmetric dimethylarginine	Colorectal cancer	Cancer	Feces	HMDB0003334	DB02302	NULL	NULL	169148
Syringic acid	Colorectal cancer	Cancer	Feces	HMDB0002085	NULL	C10833	Xenobiotics biodegradation and metabolism	10742
Taurine	Colorectal cancer	Cancer	Feces	HMDB0000251	DB01956	C00245	Metabolism of other amino acids	1123
Taurochenodesoxycholic acid	Colorectal cancer	Cancer	Feces	HMDB0000951	NULL	C05465	Lipid metabolism	387316
Taurocholic acid	Colorectal cancer	Cancer	Feces	HMDB0000036	DB04348	C05122	Lipid metabolism	6675
Taurodeoxycholic acid	Colorectal cancer	Cancer	Feces	HMDB0000896	NULL	C05463	NULL	2733768
Taurolithocholic acid 3-sulfate	Colorectal cancer	Cancer	Feces	HMDB0002580	NULL	C03642	NULL	440071
Tauroursodeoxycholic acid	Colorectal cancer	Cancer	Feces	HMDB0000874	NULL	NULL	NULL	12443252
Tetracosanoic acid	Colorectal cancer	Cancer	Blood	HMDB0002003	NULL	C08320	Lipid metabolism	11197
Tetradecanedioic acid	Colorectal cancer	Cancer	Feces	HMDB0000872	NULL	C11002	NULL	13185
Tetraethylene glycol	Colorectal cancer	Cancer	Feces	HMDB0094708	NULL	NULL	NULL	8200
Theobromine	Colorectal cancer	Cancer	Feces	HMDB0002825	DB01412	C07480	Biosynthesis of other secondary metabolites	5429
Theophylline	Colorectal cancer	Cancer	Feces	HMDB0001889	DB00277	C07130	Biosynthesis of other secondary metabolites	2153
Thiamine	Colorectal cancer	Cancer	Feces	HMDB0000235	DB00152	C00378	Metabolism of cofactors and vitamins	1130
Threonic acid	Colorectal cancer	Cancer	Blood	HMDB0000943	NULL	C01620	Carbohydrate metabolism	151152
Threoninyl-Isoleucine	Colorectal cancer	Cancer	Feces	HMDB0029064	NULL	NULL	NULL	18218246
Threoninyl-Leucine	Colorectal cancer	Cancer	Feces	HMDB0029065	NULL	NULL	NULL	4420322
Threoninyl-Phenylalanine	Colorectal cancer	Cancer	Feces	HMDB0029068	NULL	NULL	NULL	4099798
Threoninyl-Valine	Colorectal cancer	Cancer	Feces	HMDB0029074	NULL	NULL	NULL	416721
Thymidine	Colorectal cancer	Cancer	Feces	HMDB0000273	NULL	C00214	Nucleotide metabolism	5789
Thymine	Colorectal cancer	Cancer	Feces	HMDB0000262	DB03462	C00178	Nucleotide metabolism	1135
Thymol Sulfate	Colorectal cancer	Cancer	Feces	HMDB0062720	NULL	NULL	NULL	12456386
trans-Ferulic acid	Colorectal cancer	Cancer	Feces	HMDB0000954	DB07767	C01494	Biosynthesis of other secondary metabolites	445858
Trans-urocanate	Colorectal cancer	Cancer	Feces	HMDB0062562	NULL	NULL	NULL	1178
Traumatic acid	Colorectal cancer	Cancer	Feces	HMDB0000933	NULL	C16308	Lipid metabolism	5283028
Tricosanoic acid	Colorectal cancer	Cancer	Feces	HMDB0001160	DB03500	NULL	NULL	17085
Trigonelline	Colorectal cancer	Cancer	Feces	HMDB0000875	NULL	C01004	Metabolism of cofactors and vitamins	5570
Trimethylamine N-oxide	Colorectal cancer	Cancer	Blood	HMDB0000925	NULL	C01104	Energy metabolism	1145
Tryptamine	Colorectal cancer	Cancer	Feces	HMDB0000303	DB08653	C00398	Amino acid metabolism	1150
Tryptophyl-Alanine	Colorectal cancer	Cancer	Feces	HMDB0029076	NULL	NULL	NULL	263475
Tryptophyl-Glutamate	Colorectal cancer	Cancer	Feces	HMDB0029082	NULL	NULL	NULL	3634442
Tryptophyl-Glycine	Colorectal cancer	Cancer	Feces	HMDB0029083	NULL	NULL	NULL	263471
Tryptophyl-Isoleucine	Colorectal cancer	Cancer	Feces	HMDB0029086	NULL	NULL	NULL	19816755
Tryptophyl-Leucine	Colorectal cancer	Cancer	Feces	HMDB0029087	NULL	NULL	NULL	323786
Tryptophyl-Phenylalanine	Colorectal cancer	Cancer	Feces	HMDB0029090	NULL	NULL	NULL	4427709
Tryptophyl-Proline	Colorectal cancer	Cancer	Feces	HMDB0029091	NULL	NULL	NULL	14409732
Tryptophyl-Tryptophan	Colorectal cancer	Cancer	Feces	HMDB0029094	NULL	NULL	NULL	318292
Tryptophyl-Tyrosine	Colorectal cancer	Cancer	Feces	HMDB0029095	NULL	NULL	NULL	13783081
Tryptophyl-Valine	Colorectal cancer	Cancer	Feces	HMDB0029096	NULL	NULL	NULL	19816756
Tyramine	Colorectal cancer	Cancer	Feces	HMDB0000306	DB08841	C00483	Amino acid metabolism	5610
Tyrosol	Colorectal cancer	Cancer	Feces	HMDB0004284	NULL	C06044	Amino acid metabolism	10393
Tyrosyl-Alanine	Colorectal cancer	Cancer	Feces	HMDB0029098	NULL	NULL	NULL	4078684
Tyrosyl-Glutamate	Colorectal cancer	Cancer	Feces	HMDB0029104	NULL	NULL	NULL	19816750
Tyrosyl-Glutamine	Colorectal cancer	Cancer	Feces	HMDB0029103	NULL	NULL	NULL	19421321
Tyrosyl-Isoleucine	Colorectal cancer	Cancer	Feces	HMDB0029108	NULL	NULL	NULL	14282475
Tyrosyl-Leucine	Colorectal cancer	Cancer	Feces	HMDB0029109	NULL	NULL	NULL	4466134
Tyrosyl-Phenylalanine	Colorectal cancer	Cancer	Feces	HMDB0029112	NULL	NULL	NULL	3421919
Tyrosyl-Tyrosine	Colorectal cancer	Cancer	Feces	HMDB0029117	NULL	NULL	NULL	5057430
Tyrosyl-Valine	Colorectal cancer	Cancer	Feces	HMDB0029118	NULL	NULL	NULL	14767562
Undecanedioic acid	Colorectal cancer	Cancer	Feces	HMDB0000888	NULL	NULL	NULL	15816
Undecanoic acid	Colorectal cancer	Cancer	Feces	HMDB0000947	NULL	C17715	NULL	8180
Uracil	Colorectal cancer	Cancer	Feces	HMDB0000300	DB03419	C00106	Metabolism of cofactors and vitamins	1174
Urea	Colorectal cancer	Cancer	Blood	HMDB0000294	DB03904	C00086	Xenobiotics biodegradation and metabolism	1176
Ureidopropionic acid	Colorectal cancer	Cancer	Feces	HMDB0000026	NULL	C02642	Metabolism of other amino acids	111
Uric acid	Colorectal cancer	Cancer	Feces	HMDB0000289	DB08844	C00366	Nucleotide metabolism	1175
Uridine	Colorectal cancer	Cancer	Blood	HMDB0000296	NULL	C00299	Nucleotide metabolism	6029
Urocanic acid	Colorectal cancer	Cancer	Feces	HMDB0000301	DB01971	C00785	Amino acid metabolism	736715
Ursodeoxycholic acid	Colorectal cancer	Cancer	Feces	HMDB0000946	DB01586	C07880	Lipid metabolism	31401
Ursolic acid	Colorectal cancer	Cancer	Feces	HMDB0002395	NULL	C08988	NULL	64945
Vaccenic acid	Colorectal cancer	Cancer	Feces	HMDB0003231	NULL	C08367	NULL	5281127
Valeric acid	Colorectal cancer	Cancer	Feces	HMDB0000892	DB024906	C00803	NULL	7991
Val-Val-Val	Colorectal cancer	Cancer	Feces	HMDB0094676	NULL	NULL	NULL	235009
Valyl-Alanine	Colorectal cancer	Cancer	Feces	HMDB0029120	NULL	NULL	NULL	334517
Valyl-Arginine	Colorectal cancer	Cancer	Feces	HMDB0029121	NULL	NULL	NULL	4266827
Valyl-Aspartate	Colorectal cancer	Cancer	Feces	HMDB0029123	NULL	NULL	NULL	9964657
Valyl-Glutamate	Colorectal cancer	Cancer	Feces	HMDB0029126	NULL	NULL	NULL	5058636
Valyl-Glutamine	Colorectal cancer	Cancer	Feces	HMDB0029125	NULL	NULL	NULL	5253209
Valyl-Glycine	Colorectal cancer	Cancer	Feces	HMDB0029127	NULL	NULL	NULL	136487
Valyl-Histidine	Colorectal cancer	Cancer	Feces	HMDB0029129	NULL	NULL	NULL	18218255
Valyl-Isoleucine	Colorectal cancer	Cancer	Feces	HMDB0029130	NULL	NULL	NULL	5246012
Valyl-Leucine	Colorectal cancer	Cancer	Feces	HMDB0029131	NULL	NULL	NULL	352039
Valyl-Lysine	Colorectal cancer	Cancer	Feces	HMDB0029132	NULL	NULL	NULL	5253210
Valyl-Methionine	Colorectal cancer	Cancer	Feces	HMDB0029133	NULL	NULL	NULL	292427
Valyl-Phenylalanine	Colorectal cancer	Cancer	Feces	HMDB0029134	NULL	NULL	NULL	144746
Valyl-Serine	Colorectal cancer	Cancer	Feces	HMDB0029136	NULL	NULL	NULL	139506
Valyl-Threonine	Colorectal cancer	Cancer	Feces	HMDB0029137	NULL	NULL	NULL	4046492
Valyl-Tryptophan	Colorectal cancer	Cancer	Feces	HMDB0029138	NULL	NULL	NULL	3360287
Valyl-Tyrosine	Colorectal cancer	Cancer	Feces	HMDB0029139	NULL	NULL	NULL	4065033
Valyl-Valine	Colorectal cancer	Cancer	Feces	HMDB0029140	NULL	NULL	NULL	409682
Vanillic acid	Colorectal cancer	Cancer	Feces	HMDB0000484	NULL	C06672	Xenobiotics biodegradation and metabolism	8468
Vanillin	Colorectal cancer	Cancer	Feces	HMDB0012308	NULL	C00755	Amino acid metabolism	1183
Vanillylmandelic acid	Colorectal cancer	Cancer	Feces	HMDB0000291	NULL	C05584	Amino acid metabolism	736172
Xanthine	Colorectal cancer	Cancer	Feces	HMDB0000292	DB02134	C00385	Biosynthesis of other secondary metabolites	1188
Xanthosine	Colorectal cancer	Cancer	Feces	HMDB0000299	NULL	C01762	Biosynthesis of other secondary metabolites	64959
Xanthurenic acid	Colorectal cancer	Cancer	Feces	HMDB0000881	NULL	C02470	Amino acid metabolism	5699
xi-10-Hydroxyoctadecanoic acid	Colorectal cancer	Cancer	Feces	HMDB0037396	NULL	NULL	NULL	9561835
xi-2,3-Dihydro-2-oxo-1H-indole-3-acetic acid	Colorectal cancer	Cancer	Feces	HMDB0035514	NULL	NULL	NULL	3080590
Malonic acid	Combined malonic and methylmalonic aciduria	Endocrine	Blood	HMDB0000691	DB02175	C04025	NULL	867
Methylmalonic acid	Combined malonic and methylmalonic aciduria	Endocrine	Blood	HMDB0000202	DB04183	C02170	Amino acid metabolism	487
L-Lactic acid	Combined oxidative phosphorylation deficiency 10	Metabolic	Blood	HMDB0000190	DB03066	C00256	Carbohydrate metabolism	61503
Aldosterone	Congenital Adrenal Hyperplasia, due to 17-Hydroxylase-Deficiency	Metabolic	Blood	HMDB0000037	NULL	C01780	Lipid metabolism	24758425
Cortisol	Congenital Adrenal Hyperplasia, due to 17-Hydroxylase-Deficiency	Metabolic	Blood	HMDB0000063	DB00741	C00735	Lipid metabolism	5754
Dehydroepiandrosterone sulfate	Congenital Adrenal Hyperplasia, due to 17-Hydroxylase-Deficiency	Metabolic	Blood	HMDB0001032	DB05804	C04555	Lipid metabolism	12594
Deoxycorticosterone	Congenital Adrenal Hyperplasia, due to 17-Hydroxylase-Deficiency	Metabolic	Blood	HMDB0000016	NULL	C03205	Lipid metabolism	6166
Estradiol	Congenital Adrenal Hyperplasia, due to 17-Hydroxylase-Deficiency	Metabolic	Blood	HMDB0000151	DB00783	C00951	Lipid metabolism	5757
Potassium	Congenital Adrenal Hyperplasia, due to 17-Hydroxylase-Deficiency	Metabolic	Blood	HMDB0000586	NULL	C00238	NULL	813
Testosterone	Congenital Adrenal Hyperplasia, due to 17-Hydroxylase-Deficiency	Metabolic	Blood	HMDB0000234	DB07768	NULL	NULL	10204
16-a-Hydroxypregnenolone	Congenital Adrenal Hyperplasia, due to 21-Hydroxylase-Deficiency	Metabolic	Urine	HMDB0000315	NULL	C06390	NULL	6452574
17-Hydroxyprogesterone	Congenital Adrenal Hyperplasia, due to 21-Hydroxylase-Deficiency	Metabolic	Blood	HMDB0000374	NULL	C01176	Lipid metabolism	6238
21-Deoxycortisol	Congenital Adrenal Hyperplasia, due to 21-Hydroxylase-Deficiency	Metabolic	Blood	HMDB0004030	NULL	C05497	Lipid metabolism	222803
Androstenedione	Congenital Adrenal Hyperplasia, due to 21-Hydroxylase-Deficiency	Metabolic	Blood	HMDB0000053	DB01536	C00280	Xenobiotics biodegradation and metabolism	6128
Copper	Congenital cataracts, hearing loss, and neurodegeneration	Multiple	Blood	HMDB0000657	DB09130	C00070	NULL	27099
Aldosterone	Congenital chloride diarrhea	Genetic disease	Blood	HMDB0000037	NULL	C01780	Lipid metabolism	24758425
Chloride ion	Congenital chloride diarrhea	Genetic disease	Blood	HMDB0000492	NULL	C00698	NULL	24526
Hydrogen carbonate	Congenital chloride diarrhea	Genetic disease	Blood	HMDB0000595	NULL	C01353	Energy metabolism	767
Potassium	Congenital chloride diarrhea	Genetic disease	Blood	HMDB0000586	NULL	C00238	NULL	813
Sodium	Congenital chloride diarrhea	Genetic disease	Blood	HMDB0000588	NULL	C01330	Energy metabolism	923
Uric acid	congenital disorder of glycosylation CDG-Ia	Metabolic	Blood	HMDB0000289	DB08844	C00366	Nucleotide metabolism	1175
Chloride ion	Congenital secretory diarrhea	Endocrine	Blood	HMDB0000492	NULL	C00698	NULL	24526
Hydrogen carbonate	Congenital secretory diarrhea	Endocrine	Blood	HMDB0000595	NULL	C01353	Energy metabolism	767
Potassium	Congenital secretory diarrhea	Endocrine	Blood	HMDB0000586	NULL	C00238	NULL	813
Sodium	Congenital secretory diarrhea	Endocrine	Blood	HMDB0000588	NULL	C01330	Nucleotide metabolism	923
Deoxypyridinoline	Congestive heart failure	Hematological	Urine	HMDB0000569	NULL	NULL	NULL	53477703
Pyridinoline	Congestive heart failure	Hematological	Urine	HMDB0000851	NULL	NULL	NULL	105068
Betaine	Continuous ambulatory peritoneal dialysis	Other	Blood	HMDB0000043	DB06756	C00719	Amino acid metabolism	247
Histamine	Continuous ambulatory peritoneal dialysis	Other	Blood	HMDB0000870	NULL	C00388	Amino acid metabolism	774
Homocysteine	Continuous ambulatory peritoneal dialysis	Other	Blood	HMDB0000742	NULL	C05330	NULL	778
Zinc	Continuous ambulatory peritoneal dialysis	Other	Blood	HMDB0015532	NULL	C00038	NULL	32051
Arginine vasopressin 1-8	Convulsion	Muscular	Cerebrospinal Fluid (CSF)	HMDB0012895	NULL	NULL	NULL	53481539
Kynurenic acid	Convulsion	Muscular	Cerebrospinal Fluid (CSF)	HMDB0000715	NULL	C01717	Amino acid metabolism	3845
Pipecolic acid	Convulsion	Muscular	Cerebrospinal Fluid (CSF)	HMDB0000070	NULL	C00408	Amino acid metabolism	849
Quinolinic acid	Convulsion	Muscular	Cerebrospinal Fluid (CSF)	HMDB0000232	DB01796	C03722	Metabolism of other amino acids	1066
Inosine	Coronary artery disease	Hematological	Pericardial Effusion	HMDB0000195	DB04335	C00294	Nucleotide metabolism	6021
Lipoxin A4	Coronary artery disease	Hematological	Blood	HMDB0004385	NULL	C06314	Lipid metabolism	5280914
Hydrogen peroxide	Coronary heart disease	Hematological	Blood	HMDB0003125	NULL	C00027	Carbohydrate metabolism	784
Thromboxane A2	Coronary heart disease	Hematological	Blood	HMDB0001452	NULL	C02198	Lipid metabolism	5280497
Vanylglycol	Cortical myoclonus	Muscular	Cerebrospinal Fluid (CSF)	HMDB0001490	NULL	C05594	Amino acid metabolism	10805
Aldosterone	Corticosterone methyl oxidase I deficiency	Renal	Blood	HMDB0000037	NULL	C01780	Lipid metabolism	24758425
Cortisol	Corticosterone methyl oxidase I deficiency	Renal	Blood	HMDB0000063	DB00741	C00735	Lipid metabolism	5754
Potassium	Corticosterone methyl oxidase I deficiency	Renal	Blood	HMDB0000586	NULL	C00238	NULL	813
Sodium	Corticosterone methyl oxidase I deficiency	Renal	Blood	HMDB0000588	NULL	C01330	Nucleotide metabolism	923
m-Cresol	Cresol poisoning IBS	Other	Blood	HMDB0002048	DB01776	C01467	Xenobiotics biodegradation and metabolism	342
o-Cresol	Cresol poisoning IBS	Other	Blood	HMDB0002055	NULL	C01542	Xenobiotics biodegradation and metabolism	335
Homocysteine	Creutzfeldt-Jakob disease	Neurological	Blood	HMDB0000742	NULL	C05330	NULL	778
Bilirubin	Crigler-Najjar syndrome type I	multiple	Blood	HMDB0000054	NULL	NULL	NULL	21252250
Inosine	Critical illnesses	Other	Blood	HMDB0000195	DB04335	C00294	Nucleotide metabolism	6021
(R)-1-Octen-3-ol	Crohn's disease	Gastrointestinal	Feces	HMDB0031299	NULL	C14272	NULL	18827
1-Butanol	Crohn's disease	Gastrointestinal	Feces	HMDB0004327	DB02145	C06142	Carbohydrate metabolism	263
1-Hexanol	Crohn's disease	Gastrointestinal	Feces	HMDB0012971	NULL	C00854	Xenobiotics biodegradation and metabolism	8103
1-Isopropyl-2-methylbenzene	Crohn's disease	Gastrointestinal	Feces	HMDB0037050	NULL	NULL	NULL	10703
1-Methoxy-4-methylbenzene	Crohn's disease	Gastrointestinal	Feces	HMDB0032076	NULL	NULL	NULL	7731
1-Methylhistamine	Crohn's disease	Gastrointestinal	Feces	HMDB0000898	NULL	C05127	Amino acid metabolism	3614
1-Nitroheptane	Crohn's disease	Gastrointestinal	Feces	HMDB0013811	NULL	NULL	NULL	NULL
2,3-Pentanedione	Crohn's disease	Gastrointestinal	Feces	HMDB0031598	NULL	NULL	NULL	11747
2,5-Dimethylfuran	Crohn's disease	Gastrointestinal	Feces	HMDB0033182	NULL	NULL	NULL	12266
2-Aminoisobutyric acid	Crohn's disease	Gastrointestinal	Feces	HMDB0001906	DB02952	C03665	NULL	6119
2-Butanol	Crohn's disease	Gastrointestinal	Feces	HMDB0011469	NULL	NULL	NULL	6568
2-Decanone	Crohn's disease	Gastrointestinal	Feces	HMDB0031409	NULL	NULL	NULL	12741
2-Dodecanone	Crohn's disease	Gastrointestinal	Feces	HMDB0031019	NULL	C14996	NULL	22556
2-Ethyl-5-methylfuran	Crohn's disease	Gastrointestinal	Feces	HMDB0029728	NULL	NULL	NULL	74346
2-Heptanone	Crohn's disease	Gastrointestinal	Feces	HMDB0003671	NULL	C08380	NULL	8051
2-Hydroxy-3-methylpentanoic acid	Crohn's disease	Gastrointestinal	Feces	HMDB0000317	NULL	NULL	NULL	10796774
2-Methyladipic acid	Crohn's disease	Gastrointestinal	Feces	HMDB0029167	NULL	NULL	NULL	522067
2-Methylcitric acid	Crohn's disease	Gastrointestinal	Feces	HMDB0000379	NULL	NULL	NULL	515
2-Methylpropanal	Crohn's disease	Gastrointestinal	Feces	HMDB0031243	NULL	C03219	Metabolism of other amino acids	6561
2-Nonanone	Crohn's disease	Gastrointestinal	Feces	HMDB0031266	NULL	NULL	NULL	13187
2-Octanone	Crohn's disease	Gastrointestinal	Feces	HMDB0031294	NULL	NULL	NULL	8093
2-Oxohexane	Crohn's disease	Gastrointestinal	Feces	HMDB0005842	NULL	NULL	NULL	11583
2-Pentanone	Crohn's disease	Gastrointestinal	Feces	HMDB0034235	NULL	C01949	NULL	7895
2-Pentylfuran	Crohn's disease	Gastrointestinal	Feces	HMDB0013824	NULL	NULL	NULL	19602
2-Piperidinone	Crohn's disease	Gastrointestinal	Feces	HMDB0011749	NULL	NULL	NULL	12665
2-Undecanone	Crohn's disease	Gastrointestinal	Feces	HMDB0033713	DB08688	C01875	NULL	8163
3,4-Dimethylthiophene	Crohn's disease	Gastrointestinal	Feces	HMDB0032980	NULL	NULL	NULL	79089
3-Hydroxybutyric acid	Crohn's disease	Gastrointestinal	Feces	HMDB0000357	NULL	C01089	Lipid metabolism	441
3-Methyladipic acid	Crohn's disease	Gastrointestinal	Feces	HMDB0000555	NULL	NULL	NULL	6999745
3-Methylindole	Crohn's disease	Gastrointestinal	Feces	HMDB0000466	NULL	C08313	NULL	6736
3-Methylthiophene	Crohn's disease	Gastrointestinal	Feces	HMDB0033119	NULL	NULL	NULL	12024
4-Hydroxyproline	Crohn's disease	Gastrointestinal	Feces	HMDB0000725	NULL	C01157	Amino acid metabolism	5810
4-Pyridoxic acid	Crohn's disease	Gastrointestinal	Feces	HMDB0000017	NULL	C00847	Metabolism of cofactors and vitamins	6723
5beta-Coprostanol	Crohn's disease	Gastrointestinal	Feces	HMDB0000577	NULL	NULL	NULL	221122
5-Hydroxyindoleacetic acid	Crohn's disease	Gastrointestinal	Feces	HMDB0000763	NULL	C05635	Amino acid metabolism	1826
5-Hydroxy-L-tryptophan	Crohn's disease	Gastrointestinal	Feces	HMDB0000472	DB02959	C00643	Amino acid metabolism	439280
5-Methyl-2-furancarboxaldehyde	Crohn's disease	Gastrointestinal	Feces	HMDB0033002	NULL	C11115	NULL	12097
5-Methyl-2-hexanone	Crohn's disease	Gastrointestinal	Feces	HMDB0031549	NULL	NULL	NULL	8034
5-Methylcytidine	Crohn's disease	Gastrointestinal	Feces	HMDB0000982	NULL	NULL	NULL	92918
7a-Hydroxy-cholestene-3-one	Crohn's disease	Gastrointestinal	Blood	HMDB0001993	NULL	C05455	Lipid metabolism	123743
7Z,10Z-Hexadecadienoic acid	Crohn's disease	Gastrointestinal	Feces	HMDB0000477	NULL	NULL	NULL	13932172
Acetaldehyde	Crohn's disease	Gastrointestinal	Feces	HMDB0000990	NULL	C00084	Xenobiotics biodegradation and metabolism	177
Acetic acid	Crohn's disease	Gastrointestinal	Feces	HMDB0000042	NULL	C00033	Energy metabolism	176
Acetoacetic acid	Crohn's disease	Gastrointestinal	Feces	HMDB0000060	DB01762	C00164	Lipid metabolism	96
Acetone	Crohn's disease	Gastrointestinal	Feces	HMDB0001659	NULL	C00207	Carbohydrate metabolism	180
Acetophenone	Crohn's disease	Gastrointestinal	Feces	HMDB0033910	DB04619	C07113	Xenobiotics biodegradation and metabolism	7410
Adenine	Crohn's disease	Gastrointestinal	Feces	HMDB0000034	DB00173	C00147	Nucleotide metabolism	190
Adenosine	Crohn's disease	Gastrointestinal	Feces	HMDB0000050	DB00640	C00212	Nucleotide metabolism	60961
Adenosine monophosphate	Crohn's disease	Gastrointestinal	Feces	HMDB0000045	DB00131	C00020	Metabolism of terpenoids and polyketides	5111
Allantoin	Crohn's disease	Gastrointestinal	Feces	HMDB0000462	NULL	C01551	NULL	204
alpha-Carene	Crohn's disease	Gastrointestinal	Feces	HMDB0000462	NULL	C01551	NULL	204
alpha-Copaene	Crohn's disease	Gastrointestinal	Feces	HMDB0061851	NULL	NULL	NULL	70678558
alpha-Cubebene	Crohn's disease	Gastrointestinal	Feces	HMDB0036413	NULL	C09647	NULL	86609
alpha-Methylstyrene	Crohn's disease	Gastrointestinal	Feces	HMDB0059899	NULL	C14395	NULL	7407
alpha-Phellandrene	Crohn's disease	Gastrointestinal	Feces	HMDB0035850	NULL	NULL	NULL	7460
Aminoadipic acid	Crohn's disease	Gastrointestinal	Feces	HMDB0000510	NULL	C00956	Amino acid metabolism	469
Asparaginyl-Hydroxyproline	Crohn's disease	Gastrointestinal	Feces	HMDB0028732	NULL	NULL	NULL	61157688
Aspartyl-Leucine	Crohn's disease	Gastrointestinal	Feces	HMDB0028757	NULL	NULL	NULL	332962
Benzaldehyde	Crohn's disease	Gastrointestinal	Feces	HMDB0006115	NULL	C00261	Xenobiotics biodegradation and metabolism	240
beta-Alanine	Crohn's disease	Gastrointestinal	Feces	HMDB0000056	DB03107	C00099	Metabolism of other amino acids	239
Betaine	Crohn's disease	Gastrointestinal	Feces	HMDB0000043	DB06756	C00719	Amino acid metabolism	247
Bilirubin	Crohn's disease	Gastrointestinal	Blood	HMDB0000054	NULL	NULL	NULL	21252250
Bis(methylthio)methane	Crohn's disease	Gastrointestinal	Feces	HMDB0031317	NULL	NULL	NULL	15380
Butanal	Crohn's disease	Gastrointestinal	Feces	HMDB0003543	NULL	C01412	Carbohydrate metabolism	261
Butanone	Crohn's disease	Gastrointestinal	Feces	HMDB0000474	NULL	C02845	NULL	6569
Butyric acid	Crohn's disease	Gastrointestinal	Feces	HMDB0000039	DB03568	C00246	Carbohydrate metabolism	264
Cadaverine	Crohn's disease	Gastrointestinal	Feces	HMDB0002322	DB03854	C01672	Amino acid metabolism	273
Caproic acid	Crohn's disease	Gastrointestinal	Feces	HMDB0000535	NULL	C01585	NULL	8892
Caprylic acid	Crohn's disease	Gastrointestinal	Feces	HMDB0000482	DB04519	C06423	Lipid metabolism	379
Carbon disulfide	Crohn's disease	Gastrointestinal	Feces	HMDB0036574	NULL	C19033	NULL	6348
Carnosine	Crohn's disease	Gastrointestinal	Feces	HMDB0000033	NULL	C00386	Metabolism of other amino acids	439224
Cholic acid	Crohn's disease	Gastrointestinal	Feces	HMDB0000619	DB02659	C00695	Lipid metabolism	221493
Choline	Crohn's disease	Gastrointestinal	Feces	HMDB0000097	DB00122	C00114	Amino acid metabolism	305
Citric acid	Crohn's disease	Gastrointestinal	Feces	HMDB0000094	DB04272	C00158	Carbohydrate metabolism	311
Citrulline	Crohn's disease	Gastrointestinal	Feces	HMDB0000904	DB00155	C00327	Amino acid metabolism	9750
Creatine	Crohn's disease	Gastrointestinal	Feces	HMDB0000064	DB00148	C00300	Amino acid metabolism	586
Creatinine	Crohn's disease	Gastrointestinal	Feces	HMDB0000562	NULL	C00791	Amino acid metabolism	588
Cyclic AMP	Crohn's disease	Gastrointestinal	Feces	HMDB0000058	NULL	C00575	Nucleotide metabolism	6076
Cyclohexane	Crohn's disease	Gastrointestinal	Feces	HMDB0029597	NULL	C11249	Xenobiotics biodegradation and metabolism	8078
Cyclohexanone	Crohn's disease	Gastrointestinal	Feces	HMDB0003315	DB02060	C00414	Xenobiotics biodegradation and metabolism	7967
Cytidine	Crohn's disease	Gastrointestinal	Feces	HMDB0000089	DB00987	C02961	NULL	6253
Cytosine	Crohn's disease	Gastrointestinal	Feces	HMDB0000630	NULL	C00380	Nucleotide metabolism	597
D-Aspartic acid	Crohn's disease	Gastrointestinal	Feces	HMDB0006483	DB02655	C00402	Amino acid metabolism	83887
Decanoylcarnitine	Crohn's disease	Gastrointestinal	Feces	HMDB0000651	NULL	NULL	NULL	10245190
Deoxycytidine	Crohn's disease	Gastrointestinal	Feces	HMDB0000014	DB02594	C00881	Nucleotide metabolism	13711
Deoxyuridine	Crohn's disease	Gastrointestinal	Feces	HMDB0000012	NULL	C00526	Nucleotide metabolism	13712
D-Glutamic acid	Crohn's disease	Gastrointestinal	Feces	HMDB0003339	DB02517	C00217	Metabolism of cofactors and vitamins	23327
Diacetyl	Crohn's disease	Gastrointestinal	Feces	HMDB0003407	NULL	C00741	Carbohydrate metabolism	650
Dimethyl trisulfide	Crohn's disease	Gastrointestinal	Feces	HMDB0013780	NULL	C08372	NULL	19310
Dimethyldisulfide	Crohn's disease	Gastrointestinal	Feces	HMDB0005879	NULL	C08371	NULL	12232
Dimethylglycine	Crohn's disease	Gastrointestinal	Feces	HMDB0000092	DB02083	C01026	Amino acid metabolism	673
Dimethylsulfide	Crohn's disease	Gastrointestinal	Feces	HMDB0002303	NULL	C00580	NULL	1068
D-Ribose 5-phosphate	Crohn's disease	Gastrointestinal	Feces	HMDB0001548	NULL	C00117	Nucleotide metabolism	439167
D-Urobilin	Crohn's disease	Gastrointestinal	Feces	HMDB0004161	NULL	C05795	Metabolism of cofactors and vitamins	6276321
D-Urobilinogen	Crohn's disease	Gastrointestinal	Feces	HMDB0004158	NULL	C05791	Metabolism of cofactors and vitamins	440784
D-Xylose	Crohn's disease	Gastrointestinal	Blood	HMDB0000098	NULL	C00181	Carbohydrate metabolism	135191
Ethanol	Crohn's disease	Gastrointestinal	Feces	HMDB0000108	DB00898	C00469	Carbohydrate metabolism	702
Ethyl acetate	Crohn's disease	Gastrointestinal	Feces	HMDB0031217	NULL	C00849	NULL	8857
Ethyl butyrate	Crohn's disease	Gastrointestinal	Feces	HMDB0033889	NULL	NULL	NULL	7762
Ethyl isovalerate	Crohn's disease	Gastrointestinal	Feces	HMDB0030028	NULL	C12290	NULL	7945
Ethyl propionate	Crohn's disease	Gastrointestinal	Feces	HMDB0030058	NULL	NULL	NULL	7749
Ethylbenzene	Crohn's disease	Gastrointestinal	Feces	HMDB0059905	NULL	C07111	Xenobiotics biodegradation and metabolism	7500
Ethylmethylacetic acid	Crohn's disease	Gastrointestinal	Feces	HMDB0002176	NULL	C18319	NULL	8314
Furan	Crohn's disease	Gastrointestinal	Feces	HMDB0013785	NULL	C14275	NULL	5988
gamma-Aminobutyric acid	Crohn's disease	Gastrointestinal	Feces	HMDB0000112	DB02530	C00334	Amino acid metabolism	119
gamma-Glutamylcysteine	Crohn's disease	Gastrointestinal	Feces	HMDB0001049	DB03408	C00669	Metabolism of other amino acids	123938
Glutaminylproline	Crohn's disease	Gastrointestinal	Feces	HMDB0028805	NULL	NULL	NULL	11736661
Glyceraldehyde	Crohn's disease	Gastrointestinal	Feces	HMDB0001051	NULL	C02154	NULL	751
Glyceric acid	Crohn's disease	Gastrointestinal	Feces	HMDB0000139	NULL	C00258	Carbohydrate metabolism	280
Glycerol	Crohn's disease	Gastrointestinal	Feces	HMDB0000131	DB04077	C00116	Carbohydrate metabolism	753
Glycine	Crohn's disease	Gastrointestinal	Feces	HMDB0000123	DB00145	C00037	Amino acid metabolism	750
Glycocholic acid	Crohn's disease	Gastrointestinal	Feces	HMDB0000138	NULL	C01921	Lipid metabolism	23617285
Guanidoacetic acid	Crohn's disease	Gastrointestinal	Feces	HMDB0000128	DB02751	C00581	Amino acid metabolism	763
Guanosine	Crohn's disease	Gastrointestinal	Feces	HMDB0000133	DB02857	C00387	Nucleotide metabolism	6802
Heptanal	Crohn's disease	Gastrointestinal	Feces	HMDB0031475	NULL	C14390	NULL	8130
Heptanoic acid	Crohn's disease	Gastrointestinal	Feces	HMDB0000666	DB02938	C17714	NULL	8094
Hexanal	Crohn's disease	Gastrointestinal	Feces	HMDB0005994	NULL	C02373	Lipid metabolism	6184
Hexane	Crohn's disease	Gastrointestinal	Feces	HMDB0029600	NULL	C11271	NULL	8085
Hexanoylcarnitine	Crohn's disease	Gastrointestinal	Feces	HMDB0000705	NULL	NULL	NULL	6426853
Hippuric acid	Crohn's disease	Gastrointestinal	Feces	HMDB0000714	NULL	C01586	Amino acid metabolism	464
Homogentisic acid	Crohn's disease	Gastrointestinal	Feces	HMDB0000130	DB08327	C00544	Metabolism of cofactors and vitamins	780
Hydrocinnamic acid	Crohn's disease	Gastrointestinal	Feces	HMDB0000764	DB02024	C05629	Amino acid metabolism	107
Hypoxanthine	Crohn's disease	Gastrointestinal	Feces	HMDB0000157	NULL	C00262	Nucleotide metabolism	790
Indole	Crohn's disease	Gastrointestinal	Feces	HMDB0000738	NULL	C00463	Biosynthesis of other secondary metabolites	798
Inosine	Crohn's disease	Gastrointestinal	Feces	HMDB0000195	DB04335	C00294	Nucleotide metabolism	6021
Inosinic acid	Crohn's disease	Gastrointestinal	Feces	HMDB0000175	NULL	C00130	Nucleotide metabolism	8582
Isobutyric acid	Crohn's disease	Gastrointestinal	Feces	HMDB0001873	DB02531	C02632	NULL	6590
Isopentyl acetate	Crohn's disease	Gastrointestinal	Feces	HMDB0031528	NULL	C12296	NULL	31276
Isopropyl alcohol	Crohn's disease	Gastrointestinal	Feces	HMDB0000863	DB02325	C01845	Carbohydrate metabolism	3776
Iso-Valeraldehyde	Crohn's disease	Gastrointestinal	Feces	HMDB0006478	NULL	C07329	NULL	11552
Isovaleric acid	Crohn's disease	Gastrointestinal	Feces	HMDB0000718	DB03750	C08262	NULL	10430
Kynurenic acid	Crohn's disease	Gastrointestinal	Feces	HMDB0000715	NULL	C01717	Amino acid metabolism	3845
L-Acetylcarnitine	Crohn's disease	Gastrointestinal	Feces	HMDB0000201	DB08842	NULL	NULL	7045767
L-Alanine	Crohn's disease	Gastrointestinal	Feces	HMDB0000161	DB00160	C00041	Energy metabolism	5950
L-Arginine	Crohn's disease	Gastrointestinal	Feces	HMDB0000517	DB00125	C00062	Amino acid metabolism	6322
L-Asparagine	Crohn's disease	Gastrointestinal	Feces	HMDB0000168	DB00174	C00152	Amino acid metabolism	6267
L-Aspartic acid	Crohn's disease	Gastrointestinal	Feces	HMDB0000191	DB00128	C00049	Energy metabolism	5960
L-Cystathionine	Crohn's disease	Gastrointestinal	Feces	HMDB0000099	NULL	C02291	Amino acid metabolism	439258
Levoinositol	Crohn's disease	Gastrointestinal	Feces	HMDB0034220	NULL	NULL	NULL	NULL
L-Glutamic acid	Crohn's disease	Gastrointestinal	Feces	HMDB0000148	DB00142	C00025	Carbohydrate metabolism	33032
L-Glutamine	Crohn's disease	Gastrointestinal	Feces	HMDB0000641	DB00130	C00064	Amino acid metabolism	5961
L-Histidine	Crohn's disease	Gastrointestinal	Feces	HMDB0000177	DB00117	C00135	Metabolism of other amino acids	6274
L-Homoserine	Crohn's disease	Gastrointestinal	Feces	HMDB0000719	DB04193	C00263	Amino acid metabolism	12647
L-Isoleucine	Crohn's disease	Gastrointestinal	Feces	HMDB0000172	DB00167	C00407	Amino acid metabolism	6306
L-Kynurenine	Crohn's disease	Gastrointestinal	Feces	HMDB0000684	DB02070	C00328	Amino acid metabolism	161166
L-Lactic acid	Crohn's disease	Gastrointestinal	Feces	HMDB0000190	DB03066	C00256	Carbohydrate metabolism	61503
L-Leucine	Crohn's disease	Gastrointestinal	Feces	HMDB0000687	DB00149	C00123	Amino acid metabolism	6106
L-Lysine	Crohn's disease	Gastrointestinal	Feces	HMDB0000182	DB00123	C00047	Biosynthesis of other secondary metabolites	5962
L-Methionine	Crohn's disease	Gastrointestinal	Feces	MDB0000696	DB00134	C00073	Biosynthesis of other secondary metabolites	6137
L-Octanoylcarnitine	Crohn's disease	Gastrointestinal	Feces	HMDB0000791	NULL	C02838	NULL	11953814
L-Phenylalanine	Crohn's disease	Gastrointestinal	Feces	HMDB0000159	DB00120	C00079	Amino acid metabolism	6140
L-Proline	Crohn's disease	Gastrointestinal	Feces	HMDB0000162	DB00172	C00148	Amino acid metabolism	145742
L-Serine	Crohn's disease	Gastrointestinal	Feces	HMDB0000187	DB00133	C00065	Lipid metabolism	5951
L-Threonine	Crohn's disease	Gastrointestinal	Feces	HMDB0000167	DB00156	C00188	Amino acid metabolism	6288
L-Tryptophan	Crohn's disease	Gastrointestinal	Feces	HMDB0000929	DB00150	C00078	Amino acid metabolism	6305
L-Tyrosine	Crohn's disease	Gastrointestinal	Feces	HMDB0000158	DB00135	C00082	Biosynthesis of other secondary metabolites	6057
L-Urobilin	Crohn's disease	Gastrointestinal	Feces	HMDB0004159	NULL	C05793	Metabolism of cofactors and vitamins	5280818
L-Valine	Crohn's disease	Gastrointestinal	Feces	HMDB0000883	DB00161	C00183	Biosynthesis of other secondary metabolites	6287
Methane	Crohn's disease	Gastrointestinal	Feces	HMDB0002714	NULL	C01438	Energy metabolism	297
Methanethiol	Crohn's disease	Gastrointestinal	Feces	HMDB0003227	NULL	C00409	Amino acid metabolism	878
Methanol	Crohn's disease	Gastrointestinal	Feces	HMDB0001875	NULL	C00132	Biosynthesis of other secondary metabolites	887
Methyl (S)-2-Methylbutanoate	Crohn's disease	Gastrointestinal	Feces	HMDB0029762	NULL	NULL	NULL	13357
Methyl 2-propenyl disulfide	Crohn's disease	Gastrointestinal	Feces	HMDB0041389	NULL	C08383	NULL	62434
Methyl acetate	Crohn's disease	Gastrointestinal	Feces	HMDB0031523	NULL	C17530	NULL	6584
Methyl butyrate	Crohn's disease	Gastrointestinal	Feces	HMDB0033890	NULL	NULL	NULL	12180
Methyl cyclohexanecarboxylate	Crohn's disease	Gastrointestinal	Feces	HMDB0031343	NULL	NULL	NULL	20748
Methyl hexanoate	Crohn's disease	Gastrointestinal	Feces	HMDB0035238	NULL	NULL	NULL	7824
Methyl pentanoate	Crohn's disease	Gastrointestinal	Feces	HMDB0031207	NULL	NULL	NULL	12206
Methyl propionate	Crohn's disease	Gastrointestinal	Feces	HMDB0030062	NULL	NULL	NULL	11124
Methyl propyl disulfide	Crohn's disease	Gastrointestinal	Feces	HMDB0031872	NULL	NULL	NULL	16592
m-Ethyl_toluene	Crohn's disease	Gastrointestinal	Feces	HMDB0059848	NULL	C14522	NULL	12100
Methylamine	Crohn's disease	Gastrointestinal	Feces	HMDB0000164	DB01828	C00218	Energy metabolism	6329
N2-gamma-Glutamylglutamine	Crohn's disease	Gastrointestinal	Feces	HMDB0011738	NULL	C05283	NULL	150914
N-Decane	Crohn's disease	Gastrointestinal	Feces	HMDB0031450	NULL	NULL	NULL	15600
Neopterin	Crohn's disease	Gastrointestinal	Feces	HMDB0000845	NULL	C05926	Metabolism of cofactors and vitamins	4455
N-gamma-Glutamylglutamine	Crohn's disease	Gastrointestinal	Feces	HMDB0029147	NULL	NULL	NULL	21122973
Niacinamide	Crohn's disease	Gastrointestinal	Feces	HMDB0001406	DB02701	C00153	Metabolism of cofactors and vitamins	936
Nicotinic acid	Crohn's disease	Gastrointestinal	Feces	HMDB0001488	DB00627	C00253	Biosynthesis of other secondary metabolites	938
Nonanal	Crohn's disease	Gastrointestinal	Feces	HMDB0059835	NULL	NULL	NULL	31289
Nonane	Crohn's disease	Gastrointestinal	Feces	HMDB0029595	NULL	C02445	NULL	8141
Nonyl cyclopropane	Crohn's disease	Gastrointestinal	Feces	HMDB0094666	NULL	NULL	NULL	522556
Normetanephrine	Crohn's disease	Gastrointestinal	Feces	HMDB0000819	NULL	C05589	Amino acid metabolism	1237
Octanal	Crohn's disease	Gastrointestinal	Feces	HMDB0001140	NULL	C01545	NULL	454
octanoate radical	Crohn's disease	Gastrointestinal	Feces	HMDB0062511	DB04519	C06423	Lipid metabolism	379
O-Phosphoethanolamine	Crohn's disease	Gastrointestinal	Feces	HMDB0000224	NULL	C00346	Lipid metabolism	1015
Ornithine	Crohn's disease	Gastrointestinal	Feces	HMDB0000214	DB00129	C00077	Metabolism of other amino acids	6262
Orotic acid	Crohn's disease	Gastrointestinal	Feces	HMDB0000226	DB02262	C00295	Nucleotide metabolism	967
Pantothenic acid	Crohn's disease	Gastrointestinal	Feces	HMDB0000210	NULL	C00864	Metabolism of cofactors and vitamins	6613
p-Cresol	Crohn's disease	Gastrointestinal	Feces	HMDB0001858	DB01688	C01468	Xenobiotics biodegradation and metabolism	2879
p-Cresol sulfate	Crohn's disease	Gastrointestinal	Urine	HMDB0011635	NULL	NULL	NULL	4615423
Pelargonic acid	Crohn's disease	Gastrointestinal	Feces	HMDB0000847	NULL	C01601	NULL	8158
Pentadecanoic acid	Crohn's disease	Gastrointestinal	Feces	HMDB0000826	NULL	C16537	NULL	13849
Pentanal	Crohn's disease	Gastrointestinal	Feces	HMDB0031206	DB01919	NULL	NULL	8063
Pentane	Crohn's disease	Gastrointestinal	Feces	HMDB0029603	NULL	NULL	NULL	8003
Pentyl acetate	Crohn's disease	Gastrointestinal	Feces	HMDB0039095	NULL	NULL	NULL	12348
Phenol	Crohn's disease	Gastrointestinal	Feces	HMDB0000228	DB03255	C15584	NULL	996
Phenylacetaldehyde	Crohn's disease	Gastrointestinal	Feces	HMDB0006236	DB02178	C00601	Xenobiotics biodegradation and metabolism	998
Phenylacetic acid	Crohn's disease	Gastrointestinal	Feces	HMDB0000209	DB09269	C07086	Xenobiotics biodegradation and metabolism	999
Phenylethylamine	Crohn's disease	Gastrointestinal	Feces	HMDB0012275	NULL	C05332	Amino acid metabolism	1001
p-Hydroxyphenylacetic acid	Crohn's disease	Gastrointestinal	Feces	HMDB0000020	NULL	C00642	Amino acid metabolism	127
p-Mentha-1,3,5,8-tetraene	Crohn's disease	Gastrointestinal	Feces	HMDB0029641	NULL	NULL	NULL	62385
p-Menthan-3-ol	Crohn's disease	Gastrointestinal	Feces	HMDB0035765	NULL	NULL	NULL	1254
Propanal	Crohn's disease	Gastrointestinal	Feces	HMDB0003366	NULL	C00479	Lipid metabolism	527
Propionic acid	Crohn's disease	Gastrointestinal	Feces	HMDB0000237	DB03766	C00163	Metabolism of cofactors and vitamins	1032
Propionylcarnitine	Crohn's disease	Gastrointestinal	Feces	HMDB0000824	NULL	C03017	NULL	107738
Propyl 2-methylpropanoate	Crohn's disease	Gastrointestinal	Feces	HMDB0036209	NULL	NULL	NULL	12571
Propyl alcohol	Crohn's disease	Gastrointestinal	Feces	HMDB0000820	DB03175	C05979	Lipid metabolism	1031
Propyl propionate	Crohn's disease	Gastrointestinal	Feces	HMDB0030059	NULL	NULL	NULL	7803
Putrescine	Crohn's disease	Gastrointestinal	Feces	HMDB0030059	NULL	NULL	NULL	7803
Pyridoxine	Crohn's disease	Gastrointestinal	Feces	HMDB0000239	DB00165	C00314	Metabolism of cofactors and vitamins	1054
Pyrrole	Crohn's disease	Gastrointestinal	Feces	HMDB0035924	NULL	C19907	NULL	8027
Retinyl beta-glucuronide	Crohn's disease	Gastrointestinal	Feces	HMDB0010340	NULL	NULL	NULL	6440956
S-Methyl 3-methylthiobutyrate	Crohn's disease	Gastrointestinal	Feces	HMDB0039843	NULL	NULL	NULL	90246
Sorbitol	Crohn's disease	Gastrointestinal	Feces	HMDB0000247	DB01638	C00794	Carbohydrate metabolism	5780
Spermidine	Crohn's disease	Gastrointestinal	Feces	HMDB0001257	DB03566	C00315	Metabolism of other amino acids	1102
Succinic acid	Crohn's disease	Gastrointestinal	Feces	HMDB0000254	DB00139	C00042	Xenobiotics biodegradation and metabolism	1110
Sucrose	Crohn's disease	Gastrointestinal	Feces	HMDB0000258	NULL	C00089	Carbohydrate metabolism	5988
Sulcatone	Crohn's disease	Gastrointestinal	Feces	HMDB0035915	NULL	C07287	NULL	9862
Symmetric dimethylarginine	Crohn's disease	Gastrointestinal	Feces	HMDB0003334	DB02302	NULL	NULL	169148
Taurine	Crohn's disease	Gastrointestinal	Feces	HMDB0000251	DB01956	C00245	Metabolism of other amino acids	1123
[truncated: 3,476 more rows]
